# Supplementary material for: Genetic regulation of sperm DNA methylation in cattle through meQTL mapping
Source: BMC Genomics. 2025 Aug 22;26:771. doi: 10.1186/s12864-025-11934-x (PMC12374274; doi:10.1186/s12864-025-11934-x)
Supplement: Supplementary file 2 — Supplementary Material 2. [file 12864_2025_11934_MOESM2_ESM.xlsx]

## Sheet: Supplementary Table 1
Supplementary Table 1: Metadata for the RRBS samples used in the study for sperm (Nsamples = 753; Nbulls = 405) and peripheral blood mononuclear cells (Nsamples = 54; Nbulls = 54).
id_sample (recoded)	id_bull (recoded)	sample_type	bull_birth_year	sample_age_at_collection (days)	pool (Yes/No)	origin_of_RRBS_librarie	sequencing_technology
1	379	sperm	2016	734	no	integragen	Novaseq6000
2	379	sperm	2016	815	no	integragen	Novaseq6000
3	379	sperm	2016	881	no	integragen	Novaseq6000
4	120	sperm	2017	394	no	integragen	Novaseq6000
5	120	sperm	2017	565	no	integragen	Novaseq6000
6	120	sperm	2017	650	no	integragen	Novaseq6000
7	120	sperm	2017	693	no	integragen	Novaseq6000
8	62	sperm	2018	689	no	integragen	Novaseq6000
9	62	sperm	2018	858	no	integragen	Novaseq6000
10	62	sperm	2018	898	no	integragen	Novaseq6000
11	62	sperm	2018	971	no	integragen	Novaseq6000
12	322	sperm	2018	487	no	integragen	Novaseq6000
13	322	sperm	2018	646	no	integragen	Novaseq6000
14	322	sperm	2018	674	no	integragen	Novaseq6000
15	322	sperm	2018	763	no	integragen	Novaseq6000
16	379	sperm	2016	543	no	integragen	Novaseq6000
17	394	sperm	2019	496	yes	integragen	Novaseq6000
18	106	sperm	2020	461	yes	integragen	Novaseq6000
19	262	sperm	2020	434	yes	integragen	Novaseq6000
20	283	sperm	2020	359	yes	integragen	Novaseq6000
21	324	sperm	2020	421	yes	integragen	Novaseq6000
22	147	sperm	2020	386	yes	integragen	Novaseq6000
23	325	sperm	2020	419	yes	integragen	Novaseq6000
24	354	sperm	2019	619	yes	integragen	Novaseq6000
25	98	sperm	2019	645	yes	integragen	Novaseq6000
26	333	sperm	2019	561	yes	integragen	Novaseq6000
27	167	sperm	2020	364	yes	integragen	Novaseq6000
28	263	sperm	2020	366	yes	integragen	Novaseq6000
29	166	sperm	2020	551	yes	integragen	Novaseq6000
30	187	sperm	2019	528	yes	integragen	Novaseq6000
31	286	sperm	2019	610	yes	integragen	Novaseq6000
32	209	sperm	2019	594	yes	integragen	Novaseq6000
33	214	sperm	2019	620	yes	integragen	Novaseq6000
34	47	sperm	2019	505	yes	integragen	Novaseq6000
35	46	sperm	2019	507	yes	integragen	Novaseq6000
36	179	sperm	2019	517	yes	integragen	Novaseq6000
37	286	sperm	2019	731	yes	integragen	Novaseq6000
38	362	sperm	2020	430	yes	integragen	Novaseq6000
39	283	sperm	2020	479	yes	integragen	Novaseq6000
40	324	sperm	2020	542	yes	integragen	Novaseq6000
41	147	sperm	2020	505	yes	integragen	Novaseq6000
42	238	sperm	2020	483	yes	integragen	Novaseq6000
43	244	sperm	2020	425	yes	integragen	Novaseq6000
44	325	sperm	2020	539	yes	integragen	Novaseq6000
45	354	sperm	2019	679	yes	integragen	Novaseq6000
46	24	sperm	2019	655	yes	integragen	Novaseq6000
47	220	sperm	2019	813	yes	integragen	Novaseq6000
48	209	sperm	2019	720	yes	integragen	Novaseq6000
49	98	sperm	2019	705	yes	integragen	Novaseq6000
50	333	sperm	2019	617	yes	integragen	Novaseq6000
51	127	sperm	2020	342	yes	integragen	Novaseq6000
52	41	sperm	2020	515	yes	integragen	Novaseq6000
53	264	sperm	2020	382	yes	integragen	Novaseq6000
54	47	sperm	2019	626	yes	integragen	Novaseq6000
55	193	sperm	2019	622	yes	integragen	Novaseq6000
56	46	sperm	2019	628	yes	integragen	Novaseq6000
57	179	sperm	2019	638	yes	integragen	Novaseq6000
58	106	sperm	2020	582	yes	integragen	Novaseq6000
59	262	sperm	2020	553	yes	integragen	Novaseq6000
60	28	sperm	2020	364	yes	integragen	Novaseq6000
61	309	sperm	2020	404	yes	integragen	Novaseq6000
62	286	sperm	2019	670	yes	integragen	Novaseq6000
63	209	sperm	2019	654	yes	integragen	Novaseq6000
64	214	sperm	2019	679	yes	integragen	Novaseq6000
65	47	sperm	2019	565	yes	integragen	Novaseq6000
66	193	sperm	2019	561	yes	integragen	Novaseq6000
67	46	sperm	2019	566	yes	integragen	Novaseq6000
68	225	sperm	2020	549	yes	integragen	Novaseq6000
69	394	sperm	2019	548	yes	integragen	Novaseq6000
70	106	sperm	2020	519	yes	integragen	Novaseq6000
71	262	sperm	2020	490	yes	integragen	Novaseq6000
72	156	sperm	2020	339	yes	integragen	Novaseq6000
73	28	sperm	2020	306	yes	integragen	Novaseq6000
74	362	sperm	2020	368	yes	integragen	Novaseq6000
75	283	sperm	2020	423	yes	integragen	Novaseq6000
76	166	sperm	2020	398	yes	integragen	Novaseq6000
77	305	sperm	2020	412	yes	integragen	Novaseq6000
78	282	sperm	2020	425	yes	integragen	Novaseq6000
79	344	sperm	2020	349	yes	integragen	Novaseq6000
80	167	sperm	2020	422	yes	integragen	Novaseq6000
81	357	sperm	2020	385	yes	integragen	Novaseq6000
82	263	sperm	2020	417	yes	integragen	Novaseq6000
83	214	sperm	2019	741	yes	integragen	Novaseq6000
84	187	sperm	2019	588	yes	integragen	Novaseq6000
85	324	sperm	2020	480	yes	integragen	Novaseq6000
86	333	sperm	2019	679	yes	integragen	Novaseq6000
87	127	sperm	2020	393	yes	integragen	Novaseq6000
88	264	sperm	2020	434	yes	integragen	Novaseq6000
89	309	sperm	2020	457	yes	integragen	Novaseq6000
90	156	sperm	2020	397	yes	integragen	Novaseq6000
91	282	sperm	2020	481	yes	integragen	Novaseq6000
92	344	sperm	2020	398	yes	integragen	Novaseq6000
93	167	sperm	2020	484	yes	integragen	Novaseq6000
94	263	sperm	2020	479	yes	integragen	Novaseq6000
95	147	sperm	2020	447	yes	integragen	Novaseq6000
96	209	sperm	2019	819	yes	integragen	Novaseq6000
97	354	sperm	2019	831	yes	integragen	Novaseq6000
98	24	sperm	2019	807	yes	integragen	Novaseq6000
99	98	sperm	2019	857	yes	integragen	Novaseq6000
100	333	sperm	2019	770	yes	integragen	Novaseq6000
101	238	sperm	2020	420	yes	integragen	Novaseq6000
102	225	sperm	2020	487	yes	integragen	Novaseq6000
103	244	sperm	2020	362	yes	integragen	Novaseq6000
104	325	sperm	2020	483	yes	integragen	Novaseq6000
105	354	sperm	2019	740	yes	integragen	Novaseq6000
106	24	sperm	2019	716	yes	integragen	Novaseq6000
107	98	sperm	2019	766	yes	integragen	Novaseq6000
108	47	sperm	2019	717	yes	integragen	Novaseq6000
109	193	sperm	2019	713	yes	integragen	Novaseq6000
110	179	sperm	2019	729	yes	integragen	Novaseq6000
111	106	sperm	2020	672	yes	integragen	Novaseq6000
112	262	sperm	2020	644	yes	integragen	Novaseq6000
113	28	sperm	2020	456	yes	integragen	Novaseq6000
114	362	sperm	2020	520	yes	integragen	Novaseq6000
115	283	sperm	2020	570	yes	integragen	Novaseq6000
116	324	sperm	2020	633	yes	integragen	Novaseq6000
117	147	sperm	2020	596	yes	integragen	Novaseq6000
118	264	sperm	2020	525	yes	integragen	Novaseq6000
119	238	sperm	2020	573	yes	integragen	Novaseq6000
120	244	sperm	2020	515	yes	integragen	Novaseq6000
121	305	sperm	2020	565	yes	integragen	Novaseq6000
122	156	sperm	2020	487	yes	integragen	Novaseq6000
123	127	sperm	2020	484	yes	integragen	Novaseq6000
124	309	sperm	2020	548	yes	integragen	Novaseq6000
125	282	sperm	2020	571	yes	integragen	Novaseq6000
126	344	sperm	2020	489	yes	integragen	Novaseq6000
127	167	sperm	2020	575	yes	integragen	Novaseq6000
128	263	sperm	2020	570	yes	integragen	Novaseq6000
129	286	sperm	2019	822	yes	integragen	Novaseq6000
130	214	sperm	2019	832	yes	integragen	Novaseq6000
131	83	sperm	2007	2257	yes	integragen	Novaseq6000
132	232	sperm	2012	846	yes	integragen	Novaseq6000
133	185	sperm	2012	802	yes	integragen	Novaseq6000
134	326	sperm	2013	696	yes	integragen	Novaseq6000
135	159	sperm	2013	918	yes	integragen	Novaseq6000
136	32	sperm	2013	840	yes	integragen	Novaseq6000
137	141	sperm	2013	840	yes	integragen	Novaseq6000
138	328	sperm	2013	992	yes	integragen	Novaseq6000
139	57	sperm	2014	891	yes	integragen	Novaseq6000
140	234	sperm	2014	658	yes	integragen	Novaseq6000
141	38	sperm	2009	542	yes	integragen	Novaseq6000
142	291	sperm	2014	1314	yes	integragen	Novaseq6000
143	245	sperm	2014	441	yes	integragen	Novaseq6000
144	222	sperm	2014	501	yes	integragen	Novaseq6000
145	56	sperm	2014	989	yes	integragen	Novaseq6000
146	232	sperm	2012	469	yes	integragen	Novaseq6000
147	274	sperm	2010	1911	yes	integragen	Novaseq6000
148	228	sperm	2010	638	yes	integragen	Novaseq6000
149	186	sperm	2011	809	yes	integragen	Novaseq6000
150	292	sperm	2011	598	yes	integragen	Novaseq6000
151	85	sperm	2012	1934	yes	integragen	Novaseq6000
152	84	sperm	2012	994	yes	integragen	Novaseq6000
153	176	sperm	2012	495	yes	integragen	Novaseq6000
154	72	sperm	2015	614	yes	integragen	Novaseq6000
155	327	sperm	2016	764	yes	integragen	Novaseq6000
156	112	sperm	2016	694	no	integragen	Novaseq6000
157	301	sperm	2016	679	yes	integragen	Novaseq6000
158	316	sperm	2016	670	yes	integragen	Novaseq6000
159	130	sperm	2016	533	yes	integragen	Novaseq6000
160	237	sperm	2016	972	yes	integragen	Novaseq6000
161	33	sperm	2017	805	yes	integragen	Novaseq6000
162	298	sperm	2017	734	yes	integragen	Novaseq6000
163	73	sperm	2017	738	yes	integragen	Novaseq6000
164	249	sperm	2017	535	yes	integragen	Novaseq6000
165	318	sperm	2015	568	yes	integragen	Novaseq6000
166	378	sperm	2017	509	yes	integragen	Novaseq6000
167	171	sperm	2017	580	yes	integragen	Novaseq6000
168	341	sperm	2017	648	yes	integragen	Novaseq6000
169	192	sperm	2017	596	yes	integragen	Novaseq6000
170	308	sperm	2018	692	yes	integragen	Novaseq6000
171	235	sperm	2015	731	yes	integragen	Novaseq6000
172	150	sperm	2015	595	yes	integragen	Novaseq6000
173	59	sperm	2015	763	yes	integragen	Novaseq6000
174	67	sperm	2015	818	yes	integragen	Novaseq6000
175	39	sperm	2016	877	yes	integragen	Novaseq6000
176	393	sperm	2016	824	yes	integragen	Novaseq6000
177	297	sperm	2016	837	yes	integragen	Novaseq6000
178	279	sperm	2018	440	yes	integragen	Novaseq6000
179	243	sperm	2016	920	no	integragen	Novaseq6000
180	79	sperm	2016	688	no	integragen	Novaseq6000
181	217	sperm	2016	550	no	integragen	Novaseq6000
182	148	sperm	2017	670	no	integragen	Novaseq6000
183	370	sperm	2017	782	no	integragen	Novaseq6000
184	87	sperm	2017	868	no	integragen	Novaseq6000
185	43	sperm	2011	1366	yes	integragen	Novaseq6000
186	43	sperm	2011	1385	yes	integragen	Novaseq6000
187	43	sperm	2011	1387	yes	integragen	Novaseq6000
188	133	sperm	2018	702	yes	integragen	Novaseq6000
189	373	sperm	2016	877	no	integragen	Novaseq6000
190	107	sperm	2016	887	no	integragen	Novaseq6000
191	25	sperm	2010	1982	no	integragen	Novaseq6000
192	128	sperm	2012	568	no	integragen	Novaseq6000
193	248	sperm	2013	1507	no	integragen	Novaseq6000
194	54	sperm	2014	698	no	integragen	Novaseq6000
195	65	sperm	2014	739	no	integragen	Novaseq6000
196	287	sperm	2015	655	no	integragen	Novaseq6000
197	120	sperm	2017	842	yes	integragen	Novaseq6000
198	120	sperm	2017	1038	yes	integragen	Novaseq6000
199	307	sperm	2017	617	no	integragen	Novaseq X Plus
200	153	sperm	2014	928	yes	integragen	Novaseq X Plus
201	183	sperm	2015	863	yes	integragen	Novaseq X Plus
202	183	sperm	2015	866	yes	integragen	Novaseq X Plus
203	183	sperm	2015	870	yes	integragen	Novaseq X Plus
204	183	sperm	2015	1052	yes	integragen	Novaseq X Plus
205	183	sperm	2015	1066	yes	integragen	Novaseq X Plus
206	60	sperm	2015	891	yes	integragen	Novaseq X Plus
207	60	sperm	2015	908	yes	integragen	Novaseq X Plus
208	376	sperm	2013	905	yes	integragen	Novaseq X Plus
209	60	sperm	2015	1157	yes	integragen	Novaseq X Plus
210	60	sperm	2015	1363	yes	integragen	Novaseq X Plus
211	60	sperm	2015	1610	yes	integragen	Novaseq X Plus
212	60	sperm	2015	1680	yes	integragen	Novaseq X Plus
213	376	sperm	2013	912	yes	integragen	Novaseq X Plus
214	376	sperm	2013	1034	yes	integragen	Novaseq X Plus
215	163	sperm	2015	574	yes	integragen	Novaseq X Plus
216	376	sperm	2013	910	yes	integragen	Novaseq X Plus
217	163	sperm	2015	553	yes	integragen	Novaseq X Plus
218	163	sperm	2015	567	yes	integragen	Novaseq X Plus
219	163	sperm	2015	581	yes	integragen	Novaseq X Plus
220	163	sperm	2015	886	yes	integragen	Novaseq X Plus
221	183	sperm	2015	639	yes	integragen	Novaseq X Plus
222	183	sperm	2015	658	yes	integragen	Novaseq X Plus
223	74	sperm	2014	994	yes	integragen	Novaseq X Plus
224	134	sperm	2012	459	yes	integragen	Novaseq X Plus
225	134	sperm	2012	587	yes	integragen	Novaseq X Plus
226	134	sperm	2012	590	yes	integragen	Novaseq X Plus
227	345	sperm	2013	594	yes	integragen	Novaseq X Plus
228	143	sperm	2014	453	yes	integragen	Novaseq X Plus
229	74	sperm	2014	977	yes	integragen	Novaseq X Plus
230	74	sperm	2014	856	yes	integragen	Novaseq X Plus
231	74	sperm	2014	693	yes	integragen	Novaseq X Plus
232	74	sperm	2014	616	yes	integragen	Novaseq X Plus
233	74	sperm	2014	574	yes	integragen	Novaseq X Plus
234	53	sperm	2013	631	yes	integragen	Novaseq X Plus
235	74	sperm	2014	602	yes	integragen	Novaseq X Plus
236	53	sperm	2013	535	yes	integragen	Novaseq X Plus
237	74	sperm	2014	567	yes	integragen	Novaseq X Plus
238	143	sperm	2014	710	yes	integragen	Novaseq X Plus
239	143	sperm	2014	699	yes	integragen	Novaseq X Plus
240	74	sperm	2014	1085	yes	integragen	Novaseq X Plus
241	53	sperm	2013	633	yes	integragen	Novaseq X Plus
242	53	sperm	2013	670	yes	integragen	Novaseq X Plus
243	53	sperm	2013	614	yes	integragen	Novaseq X Plus
244	53	sperm	2013	512	yes	integragen	Novaseq X Plus
245	53	sperm	2013	589	yes	integragen	Novaseq X Plus
246	253	sperm	2011	1711	yes	integragen	Novaseq X Plus
247	253	sperm	2011	2215	yes	integragen	Novaseq X Plus
248	181	sperm	2017	717	yes	integragen	Novaseq X Plus
249	189	sperm	2016	559	yes	integragen	Novaseq X Plus
250	189	sperm	2016	626	yes	integragen	Novaseq X Plus
251	91	sperm	2016	692	yes	integragen	Novaseq X Plus
252	64	sperm	2017	535	no	integragen	Novaseq X Plus
253	94	sperm	2016	514	yes	integragen	Novaseq X Plus
254	208	sperm	2017	573	yes	integragen	Novaseq X Plus
255	208	sperm	2017	526	yes	integragen	Novaseq X Plus
256	26	sperm	2016	649	yes	integragen	Novaseq X Plus
257	78	sperm	2016	541	yes	integragen	Novaseq X Plus
258	94	sperm	2016	692	yes	integragen	Novaseq X Plus
259	276	sperm	2015	1046	yes	integragen	Novaseq X Plus
260	181	sperm	2017	612	yes	integragen	Novaseq X Plus
261	181	sperm	2017	818	yes	integragen	Novaseq X Plus
262	302	sperm	2017	756	yes	integragen	Novaseq X Plus
263	302	sperm	2017	621	yes	integragen	Novaseq X Plus
264	302	sperm	2017	698	yes	integragen	Novaseq X Plus
265	94	sperm	2016	595	yes	integragen	Novaseq X Plus
266	276	sperm	2015	612	yes	integragen	Novaseq X Plus
267	189	sperm	2016	965	yes	integragen	Novaseq X Plus
268	276	sperm	2015	843	yes	integragen	Novaseq X Plus
269	208	sperm	2017	661	yes	integragen	Novaseq X Plus
270	91	sperm	2016	651	yes	integragen	Novaseq X Plus
271	78	sperm	2016	817	yes	integragen	Novaseq X Plus
272	96	sperm	2011	1408	yes	integragen	Novaseq X Plus
273	96	sperm	2011	1733	yes	integragen	Novaseq X Plus
274	346	sperm	2015	790	no	integragen	Novaseq X Plus
275	364	sperm	2016	606	no	integragen	Novaseq X Plus
276	277	sperm	2015	578	no	integragen	Novaseq X Plus
277	273	sperm	2013	1328	no	integragen	Novaseq X Plus
278	48	sperm	2012	2477	yes	integragen	Novaseq X Plus
279	255	sperm	2016	896	no	integragen	Novaseq X Plus
280	339	sperm	2017	472	no	integragen	Novaseq X Plus
281	144	sperm	2015	599	no	integragen	Novaseq X Plus
282	320	sperm	2014	480	no	integragen	Novaseq X Plus
283	267	sperm	2016	556	no	integragen	Novaseq X Plus
284	96	sperm	2011	1873	yes	integragen	Novaseq X Plus
285	296	sperm	2015	627	no	integragen	Novaseq X Plus
286	251	sperm	2017	447	no	integragen	Novaseq X Plus
287	290	sperm	2011	1604	no	integragen	Novaseq X Plus
288	300	sperm	2015	765	no	integragen	Novaseq X Plus
289	49	sperm	2013	1037	no	integragen	Novaseq X Plus
290	48	sperm	2012	2246	yes	integragen	Novaseq X Plus
291	335	sperm	2015	608	no	integragen	Novaseq X Plus
292	118	sperm	2016	814	no	integragen	Novaseq X Plus
293	342	sperm	2016	777	yes	integragen	Novaseq X Plus
294	342	sperm	2016	577	yes	integragen	Novaseq X Plus
295	93	sperm	2016	871	yes	integragen	Novaseq X Plus
296	40	sperm	2016	540	yes	integragen	Novaseq X Plus
297	50	sperm	2016	527	yes	integragen	Novaseq X Plus
298	40	sperm	2016	487	yes	integragen	Novaseq X Plus
299	257	sperm	2014	1011	yes	integragen	Novaseq X Plus
300	257	sperm	2014	763	yes	integragen	Novaseq X Plus
301	50	sperm	2016	686	yes	integragen	Novaseq X Plus
302	164	sperm	2014	1131	yes	integragen	Novaseq X Plus
303	40	sperm	2016	595	yes	integragen	Novaseq X Plus
304	342	sperm	2016	394	yes	integragen	Novaseq X Plus
305	164	sperm	2014	868	yes	integragen	Novaseq X Plus
306	164	sperm	2014	989	yes	integragen	Novaseq X Plus
307	164	sperm	2014	721	yes	integragen	Novaseq X Plus
308	188	sperm	2014	1062	yes	integragen	Novaseq X Plus
309	93	sperm	2016	932	yes	integragen	Novaseq X Plus
310	188	sperm	2014	1399	yes	integragen	Novaseq X Plus
311	188	sperm	2014	972	yes	integragen	Novaseq X Plus
312	342	sperm	2016	636	yes	integragen	Novaseq X Plus
313	93	sperm	2016	1048	yes	integragen	Novaseq X Plus
314	257	sperm	2014	899	yes	integragen	Novaseq X Plus
315	257	sperm	2014	453	yes	integragen	Novaseq X Plus
316	40	sperm	2016	734	yes	integragen	Novaseq X Plus
317	93	sperm	2016	687	yes	integragen	Novaseq X Plus
318	50	sperm	2016	459	yes	integragen	Novaseq X Plus
319	31	sperm	2012	1010	yes	integragen	Novaseq X Plus
320	374	sperm	2016	750	yes	integragen	Novaseq X Plus
321	68	sperm	2017	903	yes	integragen	Novaseq X Plus
322	374	sperm	2016	1042	yes	integragen	Novaseq X Plus
323	374	sperm	2016	1065	yes	integragen	Novaseq X Plus
324	31	sperm	2012	1212	yes	integragen	Novaseq X Plus
325	374	sperm	2016	1165	yes	integragen	Novaseq X Plus
326	31	sperm	2012	1021	yes	integragen	Novaseq X Plus
327	68	sperm	2017	849	yes	integragen	Novaseq X Plus
328	55	sperm	2014	571	yes	integragen	Novaseq X Plus
329	374	sperm	2016	1213	yes	integragen	Novaseq X Plus
330	31	sperm	2012	974	yes	integragen	Novaseq X Plus
331	55	sperm	2014	571	yes	integragen	Novaseq X Plus
332	31	sperm	2012	1175	yes	integragen	Novaseq X Plus
333	246	sperm	2016	798	yes	integragen	Novaseq X Plus
334	31	sperm	2012	972	yes	integragen	Novaseq X Plus
335	55	sperm	2014	550	yes	integragen	Novaseq X Plus
336	55	sperm	2014	1006	yes	integragen	Novaseq X Plus
337	55	sperm	2014	1082	yes	integragen	Novaseq X Plus
338	55	sperm	2014	1014	yes	integragen	Novaseq X Plus
339	246	sperm	2016	568	yes	integragen	Novaseq X Plus
340	246	sperm	2016	636	yes	integragen	Novaseq X Plus
341	246	sperm	2016	601	yes	integragen	Novaseq X Plus
342	68	sperm	2017	1011	yes	integragen	Novaseq X Plus
343	385	sperm	2017	806	yes	integragen	Novaseq X Plus
344	173	sperm	2016	573	yes	integragen	Novaseq X Plus
345	77	sperm	2017	894	yes	integragen	Novaseq X Plus
346	332	sperm	2017	444	yes	integragen	Novaseq X Plus
347	88	sperm	2018	597	yes	integragen	Novaseq X Plus
348	88	sperm	2018	724	yes	integragen	Novaseq X Plus
349	173	sperm	2016	494	yes	integragen	Novaseq X Plus
350	332	sperm	2017	472	yes	integragen	Novaseq X Plus
351	88	sperm	2018	526	yes	integragen	Novaseq X Plus
352	173	sperm	2016	1049	yes	integragen	Novaseq X Plus
353	173	sperm	2016	865	yes	integragen	Novaseq X Plus
354	385	sperm	2017	598	yes	integragen	Novaseq X Plus
355	332	sperm	2017	682	yes	integragen	Novaseq X Plus
356	332	sperm	2017	769	yes	integragen	Novaseq X Plus
357	332	sperm	2017	578	yes	integragen	Novaseq X Plus
358	385	sperm	2017	921	yes	integragen	Novaseq X Plus
359	385	sperm	2017	1039	yes	integragen	Novaseq X Plus
360	77	sperm	2017	1035	yes	integragen	Novaseq X Plus
361	77	sperm	2017	647	yes	integragen	Novaseq X Plus
362	77	sperm	2017	769	yes	integragen	Novaseq X Plus
363	88	sperm	2018	672	yes	integragen	Novaseq X Plus
364	219	sperm	2017	567	yes	integragen	Novaseq X Plus
365	69	sperm	2017	828	yes	integragen	Novaseq X Plus
366	399	sperm	2016	483	yes	integragen	Novaseq X Plus
367	399	sperm	2016	542	yes	integragen	Novaseq X Plus
368	69	sperm	2017	553	yes	integragen	Novaseq X Plus
369	70	sperm	2017	865	yes	integragen	Novaseq X Plus
370	218	sperm	2017	844	yes	integragen	Novaseq X Plus
371	218	sperm	2017	643	yes	integragen	Novaseq X Plus
372	218	sperm	2017	762	yes	integragen	Novaseq X Plus
373	218	sperm	2017	587	yes	integragen	Novaseq X Plus
374	69	sperm	2017	490	yes	integragen	Novaseq X Plus
375	219	sperm	2017	611	yes	integragen	Novaseq X Plus
376	69	sperm	2017	912	yes	integragen	Novaseq X Plus
377	70	sperm	2017	932	yes	integragen	Novaseq X Plus
378	69	sperm	2017	982	yes	integragen	Novaseq X Plus
379	218	sperm	2017	501	yes	integragen	Novaseq X Plus
380	70	sperm	2017	538	yes	integragen	Novaseq X Plus
381	70	sperm	2017	610	yes	integragen	Novaseq X Plus
382	70	sperm	2017	788	yes	integragen	Novaseq X Plus
383	219	sperm	2017	781	yes	integragen	Novaseq X Plus
384	219	sperm	2017	504	yes	integragen	Novaseq X Plus
385	399	sperm	2016	709	yes	integragen	Novaseq X Plus
386	399	sperm	2016	612	yes	integragen	Novaseq X Plus
387	241	sperm	2017	679	yes	integragen	Novaseq X Plus
388	321	sperm	2017	661	yes	integragen	Novaseq X Plus
389	321	sperm	2017	448	yes	integragen	Novaseq X Plus
390	321	sperm	2017	909	yes	integragen	Novaseq X Plus
391	321	sperm	2017	692	yes	integragen	Novaseq X Plus
392	125	sperm	2018	451	yes	integragen	Novaseq X Plus
393	125	sperm	2018	561	yes	integragen	Novaseq X Plus
394	313	sperm	2016	945	yes	integragen	Novaseq X Plus
395	321	sperm	2017	723	yes	integragen	Novaseq X Plus
396	172	sperm	2017	431	yes	integragen	Novaseq X Plus
397	241	sperm	2017	826	no	integragen	Novaseq X Plus
398	313	sperm	2016	1017	yes	integragen	Novaseq X Plus
399	241	sperm	2017	405	yes	integragen	Novaseq X Plus
400	172	sperm	2017	694	yes	integragen	Novaseq X Plus
401	125	sperm	2018	613	yes	integragen	Novaseq X Plus
402	172	sperm	2017	491	yes	integragen	Novaseq X Plus
403	172	sperm	2017	575	yes	integragen	Novaseq X Plus
404	241	sperm	2017	470	yes	integragen	Novaseq X Plus
405	172	sperm	2017	463	yes	integragen	Novaseq X Plus
406	241	sperm	2017	998	yes	integragen	Novaseq X Plus
407	241	sperm	2017	603	yes	integragen	Novaseq X Plus
408	321	sperm	2017	776	yes	integragen	Novaseq X Plus
409	241	sperm	2017	767	yes	integragen	Novaseq X Plus
410	241	sperm	2017	883	yes	integragen	Novaseq X Plus
411	170	sperm	2014	500	yes	integragen	Novaseq X Plus
412	278	sperm	2014	729	yes	integragen	Novaseq X Plus
413	158	sperm	2013	775	yes	integragen	Novaseq X Plus
414	345	sperm	2013	619	yes	integragen	Novaseq X Plus
415	280	sperm	2008	2662	yes	integragen	Novaseq X Plus
416	31	sperm	2012	1002	yes	integragen	Novaseq X Plus
417	227	sperm	2010	2447	yes	integragen	Novaseq X Plus
418	290	sperm	2011	1555	yes	integragen	Novaseq X Plus
419	278	sperm	2014	886	yes	integragen	Novaseq X Plus
420	136	sperm	2014	801	yes	integragen	Novaseq X Plus
421	278	sperm	2014	480	yes	integragen	Novaseq X Plus
422	49	sperm	2013	1195	yes	integragen	Novaseq X Plus
423	227	sperm	2010	2209	yes	integragen	Novaseq X Plus
424	170	sperm	2014	748	yes	integragen	Novaseq X Plus
425	259	sperm	2014	496	yes	integragen	Novaseq X Plus
426	49	sperm	2013	1011	yes	integragen	Novaseq X Plus
427	158	sperm	2013	929	yes	integragen	Novaseq X Plus
428	158	sperm	2013	971	yes	integragen	Novaseq X Plus
429	278	sperm	2014	648	yes	integragen	Novaseq X Plus
430	336	sperm	2018	558	yes	integragen	Novaseq X Plus
431	380	sperm	2018	452	yes	integragen	Novaseq X Plus
432	389	sperm	2018	447	yes	integragen	Novaseq X Plus
433	9	sperm	2017	513	yes	integragen	Novaseq X Plus
434	10	sperm	2017	397	yes	integragen	Novaseq X Plus
435	11	sperm	2017	635	yes	integragen	Novaseq X Plus
436	12	sperm	2017	542	yes	integragen	Novaseq X Plus
437	13	sperm	2017	594	yes	integragen	Novaseq X Plus
438	14	sperm	2017	663	yes	integragen	Novaseq X Plus
439	29	sperm	2018	643	yes	integragen	Novaseq X Plus
440	15	sperm	2018	635	yes	integragen	Novaseq X Plus
441	16	sperm	2018	491	yes	integragen	Novaseq X Plus
442	19	sperm	2017	576	yes	integragen	Novaseq X Plus
443	20	sperm	2017	499	yes	integragen	Novaseq X Plus
444	21	sperm	2017	482	yes	integragen	Novaseq X Plus
445	23	sperm	2018	702	yes	integragen	Novaseq X Plus
446	119	sperm	2018	556	yes	integragen	Novaseq X Plus
447	352	sperm	2018	653	yes	integragen	Novaseq X Plus
448	1	sperm	2017	661	yes	integragen	Novaseq X Plus
449	5	sperm	2017	646	yes	integragen	Novaseq X Plus
450	6	sperm	2017	697	yes	integragen	Novaseq X Plus
451	7	sperm	2017	925	yes	integragen	Novaseq X Plus
452	22	sperm	2017	469	yes	integragen	Novaseq X Plus
453	165	sperm	2017	860	yes	integragen	Novaseq X Plus
454	196	sperm	2017	624	yes	integragen	Novaseq X Plus
455	197	sperm	2017	555	yes	integragen	Novaseq X Plus
456	198	sperm	2017	470	yes	integragen	Novaseq X Plus
457	199	sperm	2017	584	yes	integragen	Novaseq X Plus
458	201	sperm	2018	395	yes	integragen	Novaseq X Plus
459	202	sperm	2018	651	yes	integragen	Novaseq X Plus
460	210	sperm	2017	587	yes	integragen	Novaseq X Plus
461	211	sperm	2017	688	yes	integragen	Novaseq X Plus
462	212	sperm	2017	599	yes	integragen	Novaseq X Plus
463	35	sperm	2017	783	yes	integragen	Novaseq X Plus
464	347	sperm	2017	474	yes	integragen	Novaseq X Plus
465	348	sperm	2018	914	yes	integragen	Novaseq X Plus
466	349	sperm	2018	425	yes	integragen	Novaseq X Plus
467	351	sperm	2018	490	yes	integragen	Novaseq X Plus
468	359	sperm	2017	530	yes	integragen	Novaseq X Plus
469	100	sperm	2017	670	yes	integragen	Novaseq X Plus
470	101	sperm	2018	635	yes	integragen	Novaseq X Plus
471	102	sperm	2017	619	yes	integragen	Novaseq X Plus
472	103	sperm	2017	546	yes	integragen	Novaseq X Plus
473	104	sperm	2018	553	yes	integragen	Novaseq X Plus
474	116	sperm	2018	398	yes	integragen	Novaseq X Plus
475	138	sperm	2018	426	yes	integragen	Novaseq X Plus
476	377	sperm	2017	498	yes	integragen	Novaseq X Plus
477	178	sperm	2019	366	yes	integragen	Novaseq X Plus
478	45	sperm	2019	530	yes	integragen	Novaseq X Plus
479	312	sperm	2019	378	yes	integragen	Novaseq X Plus
480	311	sperm	2019	408	yes	integragen	Novaseq X Plus
481	168	sperm	2019	432	yes	integragen	Novaseq X Plus
482	3	sperm	2018	644	yes	integragen	Novaseq X Plus
483	350	sperm	2018	722	yes	integragen	Novaseq X Plus
484	388	sperm	2018	728	yes	integragen	Novaseq X Plus
485	124	sperm	2018	644	yes	integragen	Novaseq X Plus
486	203	sperm	2018	395	yes	integragen	Novaseq X Plus
487	387	sperm	2017	633	yes	integragen	Novaseq X Plus
488	390	sperm	2018	526	yes	integragen	Novaseq X Plus
489	391	sperm	2017	431	yes	integragen	Novaseq X Plus
490	395	sperm	2017	465	yes	integragen	Novaseq X Plus
491	397	sperm	2017	605	yes	integragen	Novaseq X Plus
492	402	sperm	2017	491	yes	integragen	Novaseq X Plus
493	353	sperm	2019	382	yes	integragen	Novaseq X Plus
494	177	sperm	2019	372	yes	integragen	Novaseq X Plus
495	2	sperm	2018	773	yes	integragen	Novaseq X Plus
496	8	sperm	2018	531	yes	integragen	Novaseq X Plus
497	310	sperm	2018	718	yes	integragen	Novaseq X Plus
498	123	sperm	2018	814	yes	integragen	Novaseq X Plus
499	17	sperm	2018	708	yes	integragen	Novaseq X Plus
500	18	sperm	2018	569	yes	integragen	Novaseq X Plus
501	213	sperm	2018	737	yes	integragen	Novaseq X Plus
502	207	sperm	2018	525	yes	integragen	Novaseq X Plus
503	200	sperm	2017	886	yes	integragen	Novaseq X Plus
504	206	sperm	2018	774	yes	integragen	Novaseq X Plus
505	204	sperm	2018	662	yes	integragen	Novaseq X Plus
506	4	sperm	2019	337	yes	integragen	Novaseq X Plus
507	117	sperm	2018	581	yes	integragen	Novaseq X Plus
508	205	sperm	2018	460	yes	integragen	Novaseq X Plus
509	396	sperm	2018	563	yes	integragen	Novaseq X Plus
510	401	sperm	2018	585	yes	integragen	Novaseq X Plus
511	392	sperm	2018	771	yes	integragen	Novaseq X Plus
512	360	sperm	2018	726	yes	integragen	Novaseq X Plus
513	400	sperm	2018	457	yes	integragen	Novaseq X Plus
514	280	sperm	2008	933	yes	internal	HiSeq4000
515	161	sperm	2002	1798	yes	internal	HiSeq4000
516	404	sperm	2006	341	yes	internal	HiSeq4000
517	382	sperm	2009	843	yes	internal	HiSeq4000
518	89	sperm	2001	2098	yes	internal	HiSeq4000
519	81	sperm	2010	507	yes	internal	HiSeq4000
520	317	sperm	2010	969	yes	internal	HiSeq4000
521	111	sperm	2010	775	yes	internal	HiSeq4000
522	52	sperm	2010	881	yes	internal	HiSeq4000
523	382	sperm	2005	2164	yes	internal	HiSeq4000
524	135	sperm	2001	359	yes	internal	HiSeq4000
525	86	sperm	2001	1941	yes	internal	HiSeq4000
526	367	sperm	2010	501	yes	internal	HiSeq4000
527	140	sperm	2010	352	yes	internal	HiSeq4000
528	270	sperm	2001	442	yes	internal	HiSeq4000
529	139	sperm	2010	472	yes	internal	HiSeq4000
530	180	sperm	2002	1728	yes	internal	HiSeq4000
531	227	sperm	2010	721	yes	internal	HiSeq4000
532	152	sperm	2009	332	yes	internal	HiSeq4000
533	375	sperm	2007	1895	yes	internal	HiSeq4000
534	358	sperm	2011	613	yes	internal	HiSeq4000
535	271	sperm	2001	395	yes	internal	HiSeq4000
536	334	sperm	2002	1897	yes	internal	HiSeq4000
537	275	sperm	2010	574	yes	internal	HiSeq4000
538	226	sperm	2009	468	yes	internal	HiSeq4000
539	288	sperm	2003	1530	yes	internal	HiSeq4000
540	175	sperm	2009	421	yes	internal	HiSeq4000
541	157	sperm	2010	487	yes	internal	HiSeq4000
542	314	sperm	2011	509	yes	internal	HiSeq4000
543	252	sperm	2013	519	yes	internal	HiSeq4000
544	256	sperm	2011	500	yes	internal	HiSeq4000
545	256	sperm	2011	504	yes	internal	HiSeq4000
546	258	sperm	2011	583	yes	internal	HiSeq4000
547	258	sperm	2011	585	no	internal	HiSeq4000
548	259	sperm	2014	514	no	internal	HiSeq4000
549	355	sperm	2014	502	yes	internal	HiSeq4000
550	398	sperm	2014	552	no	internal	HiSeq4000
551	53	sperm	2013	552	no	internal	HiSeq4000
552	268	sperm	2012	512	no	internal	HiSeq4000
553	314	sperm	2011	523	no	internal	HiSeq4000
554	372	sperm	2014	533	no	internal	HiSeq4000
555	153	sperm	2014	520	yes	internal	HiSeq4000
556	153	sperm	2014	506	yes	internal	HiSeq4000
557	268	sperm	2012	518	yes	internal	HiSeq4000
558	355	sperm	2014	530	yes	internal	HiSeq4000
559	405	sperm	2011	521	no	internal	HiSeq4000
560	405	sperm	2011	514	no	internal	HiSeq4000
561	403	sperm	2012	532	yes	internal	HiSeq4000
562	153	sperm	2014	529	no	internal	HiSeq4000
563	253	sperm	2011	546	no	internal	HiSeq4000
564	403	sperm	2012	553	yes	internal	HiSeq4000
565	253	sperm	2011	549	no	internal	HiSeq4000
566	230	sperm	2011	579	no	internal	HiSeq4000
567	231	sperm	2011	535	no	internal	HiSeq4000
568	278	sperm	2014	568	yes	internal	HiSeq4000
569	306	sperm	2014	535	no	internal	HiSeq4000
570	281	sperm	2016	591	yes	internal	HiSeq4000
571	61	sperm	2015	550	no	internal	HiSeq4000
572	160	sperm	2015	520	no	internal	HiSeq4000
573	162	sperm	2015	524	no	internal	HiSeq4000
574	97	sperm	2015	581	no	internal	HiSeq4000
575	58	sperm	2014	579	yes	internal	HiSeq4000
576	184	sperm	2015	536	yes	internal	HiSeq4000
577	154	sperm	2015	551	no	internal	HiSeq4000
578	247	sperm	2015	562	no	internal	HiSeq4000
579	194	sperm	2016	511	no	internal	HiSeq4000
580	225	sperm	2020	544	no	integragen	Novaseq6000
581	155	sperm	2020	489	no	integragen	Novaseq6000
582	381	sperm	2021	424	no	integragen	Novaseq6000
583	167	sperm	2020	517	no	integragen	Novaseq6000
584	221	sperm	2020	486	no	integragen	Novaseq6000
585	42	sperm	2020	461	no	integragen	Novaseq6000
586	121	sperm	2020	457	no	integragen	Novaseq6000
587	63	sperm	2020	647	no	integragen	Novaseq6000
588	305	sperm	2020	570	no	integragen	Novaseq6000
589	166	sperm	2020	556	no	integragen	Novaseq6000
590	265	sperm	2020	462	no	integragen	Novaseq6000
591	156	sperm	2020	492	no	integragen	Novaseq6000
592	127	sperm	2020	488	no	integragen	Novaseq6000
593	34	sperm	2020	452	no	integragen	Novaseq6000
594	82	sperm	2020	447	no	integragen	Novaseq6000
595	75	sperm	2020	475	no	integragen	Novaseq6000
596	266	sperm	2021	428	no	integragen	Novaseq6000
597	369	sperm	2020	458	no	integragen	Novaseq6000
598	137	sperm	2020	591	no	integragen	Novaseq6000
599	309	sperm	2020	489	no	integragen	Novaseq6000
600	303	sperm	2019	581	no	integragen	Novaseq6000
601	289	sperm	2019	605	no	integragen	Novaseq6000
602	295	sperm	2019	548	no	integragen	Novaseq6000
603	386	sperm	2019	509	no	integragen	Novaseq6000
604	146	sperm	2019	529	no	integragen	Novaseq6000
605	95	sperm	2019	517	no	integragen	Novaseq6000
606	260	sperm	2019	562	no	integragen	Novaseq6000
607	76	sperm	2018	633	no	integragen	Novaseq6000
608	151	sperm	2019	527	no	integragen	Novaseq6000
609	269	sperm	2019	562	no	integragen	Novaseq6000
610	220	sperm	2019	522	no	integragen	Novaseq6000
611	214	sperm	2019	574	no	integragen	Novaseq6000
612	224	sperm	2019	526	no	integragen	Novaseq6000
613	365	sperm	2019	564	no	integragen	Novaseq6000
614	304	sperm	2019	528	no	integragen	Novaseq6000
615	315	sperm	2019	526	no	integragen	Novaseq6000
616	223	sperm	2019	535	no	integragen	Novaseq6000
617	286	sperm	2019	564	no	integragen	Novaseq6000
618	209	sperm	2019	547	no	integragen	Novaseq6000
619	319	sperm	2019	527	no	integragen	Novaseq6000
620	80	sperm	2019	555	no	integragen	Novaseq6000
621	191	sperm	2019	539	no	integragen	Novaseq6000
622	368	sperm	2019	522	no	integragen	Novaseq6000
623	284	sperm	2019	551	no	integragen	Novaseq6000
624	269	sperm	2019	673	no	integragen	Novaseq6000
625	122	sperm	2018	542	no	integragen	Novaseq6000
626	145	sperm	2019	552	no	integragen	Novaseq6000
627	299	sperm	2019	545	no	integragen	Novaseq6000
628	126	sperm	2019	521	no	integragen	Novaseq6000
629	126	sperm	2019	521	no	integragen	Novaseq6000
630	66	sperm	2019	539	no	integragen	Novaseq6000
631	66	sperm	2019	539	no	integragen	Novaseq6000
632	190	sperm	2018	541	no	integragen	Novaseq6000
633	71	sperm	2018	534	no	integragen	Novaseq6000
634	383	sperm	2018	534	no	integragen	Novaseq6000
635	27	sperm	2018	533	no	integragen	Novaseq6000
636	129	sperm	2019	557	no	integragen	Novaseq6000
637	51	sperm	2018	531	no	integragen	Novaseq6000
638	242	sperm	2018	531	no	integragen	Novaseq6000
639	182	sperm	2018	520	no	integragen	Novaseq6000
640	149	sperm	2018	557	no	integragen	Novaseq6000
641	261	sperm	2019	553	no	integragen	Novaseq6000
642	384	sperm	2019	578	no	integragen	Novaseq6000
643	366	sperm	2020	499	no	integragen	Novaseq6000
644	105	sperm	2019	538	no	integragen	Novaseq6000
645	110	sperm	2019	569	no	integragen	Novaseq6000
646	193	sperm	2019	515	no	integragen	Novaseq6000
647	340	sperm	2019	570	no	integragen	Novaseq6000
648	44	sperm	2013	508	no	integragen	Novaseq6000
649	356	sperm	2014	540	no	integragen	Novaseq X Plus
650	115	sperm	2011	538	no	internal	HiSeq4000
651	92	sperm	2011	540	no	internal	HiSeq4000
652	90	sperm	2011	537	no	internal	HiSeq4000
653	169	sperm	2011	504	no	internal	HiSeq4000
654	250	sperm	2011	536	no	internal	HiSeq4000
655	99	sperm	2012	505	no	internal	HiSeq4000
656	233	sperm	2012	537	no	internal	HiSeq4000
657	30	sperm	2011	526	no	internal	HiSeq4000
658	36	sperm	2011	552	no	internal	HiSeq4000
659	37	sperm	2011	537	no	internal	HiSeq4000
660	240	sperm	2011	535	no	internal	HiSeq4000
661	131	sperm	2011	522	no	internal	HiSeq4000
662	239	sperm	2011	557	no	internal	HiSeq4000
663	229	sperm	2011	515	no	internal	HiSeq4000
664	216	sperm	2012	510	no	internal	HiSeq4000
665	174	sperm	2011	533	no	internal	HiSeq4000
666	215	sperm	2011	550	no	internal	HiSeq4000
667	132	sperm	2011	510	no	internal	HiSeq4000
668	142	sperm	2011	547	no	internal	HiSeq4000
669	108	sperm	2011	540	no	internal	HiSeq4000
670	109	sperm	2011	515	no	internal	HiSeq4000
671	113	sperm	2011	534	no	internal	HiSeq4000
672	114	sperm	2011	500	no	internal	HiSeq4000
673	195	sperm	2011	523	no	internal	HiSeq4000
674	131	sperm	2011	466	no	internal	HiSeq4000
675	236	sperm	2011	387	yes	internal	HiSeq4000
676	174	sperm	2011	474	no	internal	HiSeq4000
677	174	sperm	2011	513	no	internal	HiSeq4000
678	236	sperm	2011	455	no	internal	HiSeq4000
679	174	sperm	2011	576	no	internal	HiSeq4000
680	216	sperm	2012	404	no	internal	HiSeq4000
681	236	sperm	2011	517	no	internal	HiSeq4000
682	216	sperm	2012	445	no	internal	HiSeq4000
683	236	sperm	2011	571	no	internal	HiSeq4000
684	216	sperm	2012	521	no	internal	HiSeq4000
685	131	sperm	2011	401	no	internal	HiSeq4000
686	131	sperm	2011	510	no	internal	HiSeq4000
687	131	sperm	2011	570	no	internal	HiSeq4000
688	90	sperm	2011	566	no	internal	HiSeq4000
689	90	sperm	2011	506	no	internal	HiSeq4000
690	90	sperm	2011	452	no	internal	HiSeq4000
691	90	sperm	2011	395	no	internal	HiSeq4000
692	174	sperm	2011	392	no	internal	HiSeq4000
693	216	sperm	2012	528	yes	internal	HiSeq4000
694	174	sperm	2011	514	no	internal	HiSeq4000
695	108	sperm	2011	588	no	internal	HiSeq4000
696	174	sperm	2011	508	no	internal	HiSeq4000
697	30	sperm	2011	514	no	internal	HiSeq4000
698	30	sperm	2011	505	yes	internal	HiSeq4000
699	37	sperm	2011	529	yes	internal	HiSeq4000
700	236	sperm	2011	560	yes	internal	HiSeq4000
701	236	sperm	2011	583	no	internal	HiSeq4000
702	37	sperm	2011	534	no	internal	HiSeq4000
703	216	sperm	2012	521	no	internal	HiSeq4000
704	131	sperm	2011	507	no	internal	HiSeq4000
705	131	sperm	2011	509	yes	internal	HiSeq4000
706	115	sperm	2011	557	no	internal	HiSeq4000
707	115	sperm	2011	553	yes	internal	HiSeq4000
708	229	sperm	2011	535	no	internal	HiSeq4000
709	229	sperm	2011	535	no	internal	HiSeq4000
710	169	sperm	2011	502	yes	internal	HiSeq4000
711	90	sperm	2011	546	no	internal	HiSeq4000
712	90	sperm	2011	548	no	internal	HiSeq4000
713	169	sperm	2011	512	no	internal	HiSeq4000
714	108	sperm	2011	581	yes	internal	HiSeq4000
715	337	sperm	2011	588	no	internal	HiSeq4000
716	293	sperm	2014	570	yes	internal	HiSeq4000
717	294	sperm	2014	558	yes	internal	HiSeq4000
718	363	sperm	2011	536	yes	internal	HiSeq4000
719	371	sperm	2011	555	no	internal	HiSeq4000
720	361	sperm	2011	579	no	internal	HiSeq4000
721	285	sperm	2011	512	no	internal	HiSeq4000
722	329	sperm	2011	539	no	internal	HiSeq4000
723	403	sperm	2012	584	yes	internal	HiSeq4000
724	256	sperm	2011	492	no	internal	HiSeq4000
725	358	sperm	2011	542	no	internal	HiSeq4000
726	314	sperm	2011	540	no	internal	HiSeq4000
727	345	sperm	2013	579	no	internal	HiSeq4000
728	323	sperm	2011	522	no	internal	HiSeq4000
729	136	sperm	2014	574	no	internal	HiSeq4000
730	343	sperm	2011	525	no	internal	HiSeq4000
731	331	sperm	2014	581	no	internal	HiSeq4000
732	272	sperm	2011	570	no	internal	HiSeq4000
733	330	sperm	2011	567	no	internal	HiSeq4000
734	258	sperm	2011	532	no	internal	HiSeq4000
735	405	sperm	2011	539	no	internal	HiSeq4000
736	253	sperm	2011	567	no	internal	HiSeq4000
737	254	sperm	2011	526	no	internal	HiSeq4000
738	338	sperm	2012	511	no	internal	HiSeq4000
739	358	sperm	2011	449	no	internal	HiSeq4000
740	405	sperm	2011	568	yes	internal	HiSeq4000
741	405	sperm	2011	507	no	internal	HiSeq4000
742	405	sperm	2011	456	no	internal	HiSeq4000
743	372	sperm	2014	457	yes	internal	HiSeq4000
744	372	sperm	2014	383	yes	internal	HiSeq4000
745	372	sperm	2014	517	yes	internal	HiSeq4000
746	372	sperm	2014	587	yes	internal	HiSeq4000
747	358	sperm	2011	396	yes	internal	HiSeq4000
748	358	sperm	2011	509	no	internal	HiSeq4000
749	358	sperm	2011	567	yes	internal	HiSeq4000
750	405	sperm	2011	388	no	internal	HiSeq4000
751	193	PBMC	2019	518	-	integragen	Novaseq6000
752	191	PBMC	2019	540	-	integragen	Novaseq6000
753	209	PBMC	2019	549	-	integragen	Novaseq6000
754	214	PBMC	2019	575	-	integragen	Novaseq6000
755	223	PBMC	2019	538	-	integragen	Novaseq6000
756	303	PBMC	2019	583	-	integragen	Novaseq6000
757	286	PBMC	2019	565	-	integragen	Novaseq6000
758	319	PBMC	2019	529	-	integragen	Novaseq6000
759	242	PBMC	2018	530	-	integragen	Novaseq6000
760	304	PBMC	2019	532	-	integragen	Novaseq6000
761	289	PBMC	2019	607	-	integragen	Novaseq6000
762	309	PBMC	2020	489	-	integragen	Novaseq6000
763	384	PBMC	2019	581	-	integragen	Novaseq6000
764	386	PBMC	2019	511	-	integragen	Novaseq6000
765	383	PBMC	2018	533	-	integragen	Novaseq6000
766	368	PBMC	2019	524	-	integragen	Novaseq6000
767	340	PBMC	2019	574	-	integragen	Novaseq6000
768	365	PBMC	2019	568	-	integragen	Novaseq6000
769	366	PBMC	2020	501	-	integragen	Novaseq6000
770	305	PBMC	2020	571	-	integragen	Novaseq6000
771	166	PBMC	2020	557	-	integragen	Novaseq6000
772	265	PBMC	2020	463	-	integragen	Novaseq6000
773	156	PBMC	2020	493	-	integragen	Novaseq6000
774	127	PBMC	2020	489	-	integragen	Novaseq6000
775	34	PBMC	2020	452	-	integragen	Novaseq6000
776	82	PBMC	2020	448	-	integragen	Novaseq6000
777	269	PBMC	2019	563	-	integragen	Novaseq6000
778	27	PBMC	2018	532	-	integragen	Novaseq6000
779	51	PBMC	2018	530	-	integragen	Novaseq6000
780	66	PBMC	2019	569	-	integragen	Novaseq6000
781	71	PBMC	2018	533	-	integragen	Novaseq6000
782	76	PBMC	2018	632	-	integragen	Novaseq6000
783	80	PBMC	2019	556	-	integragen	Novaseq6000
784	105	PBMC	2019	539	-	integragen	Novaseq6000
785	110	PBMC	2019	572	-	integragen	Novaseq6000
786	41	PBMC	2020	610	-	integragen	Novaseq6000
787	155	PBMC	2020	489	-	integragen	Novaseq6000
788	167	PBMC	2020	518	-	integragen	Novaseq6000
789	225	PBMC	2020	549	-	integragen	Novaseq6000
790	126	PBMC	2019	554	-	integragen	Novaseq6000
791	145	PBMC	2019	585	-	integragen	Novaseq6000
792	260	PBMC	2019	566	-	integragen	Novaseq6000
793	299	PBMC	2019	578	-	integragen	Novaseq6000
794	146	PBMC	2019	530	-	integragen	Novaseq6000
795	151	PBMC	2019	531	-	integragen	Novaseq6000
796	220	PBMC	2019	523	-	integragen	Novaseq6000
797	221	PBMC	2020	485	-	integragen	Novaseq6000
798	182	PBMC	2018	519	-	integragen	Novaseq6000
799	129	PBMC	2019	560	-	integragen	Novaseq6000
800	224	PBMC	2019	529	-	integragen	Novaseq6000
801	190	PBMC	2018	540	-	integragen	Novaseq6000
802	122	PBMC	2018	540	-	integragen	Novaseq6000
803	149	PBMC	2018	555	-	integragen	Novaseq6000
804	121	PBMC	2020	463	-	integragen	Novaseq6000

## Sheet: Supplementary Table 2
Supplementary Table 2: GWAS thresholds for cis and trans associations for each permutation considering à 5% false discovery rate.
permutation	-log10(cis_p_value)	-log10(trans_p_value)
1	3.869	7.927
2	3.868	7.881
3	3.832	7.823
4	3.768	7.740
5	3.978	8.064
6	3.822	7.845
7	3.872	8.041
8	3.805	7.877
9	3.854	7.911
10	3.910	7.928

## Sheet: Supplementary Table 3
Supplementary Table 3: List of all independent CpGs (adjacent CpGs with R > 0.5 were grouped and only the central CpG was kept; N = 103,719)
chromosome	CpG_start	CpG_stop	Number_of_dependant_CpG	Lower_dependant_CpG_start	Upper_dependant_CpG_stop
1	169299	169300	1	169299	169300
1	320528	320529	1	320528	320529
1	320567	320568	1	320567	320568
1	321255	321256	1	321255	321256
1	321274	321275	2	321274	321275
1	323496	323497	1	323496	323497
1	456212	456213	1	456212	456213
1	475232	475233	1	475232	475233
1	475481	475482	1	475481	475482
1	478823	478824	4	478745	478746
1	526518	526519	1	526518	526519
1	601776	601777	1	601776	601777
1	602415	602416	1	602415	602416
1	608678	608679	1	608678	608679
1	636114	636115	1	636114	636115
1	779445	779446	2	779445	779446
1	834791	834792	3	834791	834792
1	919730	919731	1	919730	919731
1	919767	919768	1	919767	919768
1	945027	945028	1	945027	945028
1	996913	996914	1	996913	996914
1	997005	997006	1	997005	997006
1	997011	997012	1	997011	997012
1	997021	997022	1	997021	997022
1	997031	997032	1	997031	997032
1	997037	997038	1	997037	997038
1	997041	997042	1	997041	997042
1	997056	997057	1	997056	997057
1	997128	997129	1	997128	997129
1	997143	997144	1	997143	997144
1	997177	997178	1	997177	997178
1	997182	997183	1	997182	997183
1	997185	997186	1	997185	997186
1	997188	997189	1	997188	997189
1	1009932	1009933	1	1009932	1009933
1	1009949	1009950	1	1009949	1009950
1	1010086	1010087	2	1010086	1010087
1	1149063	1149064	1	1149063	1149064
1	1192501	1192502	8	1192391	1192392
1	1198307	1198308	3	1198279	1198280
1	1198573	1198574	1	1198573	1198574
1	1198890	1198891	2	1198890	1198891
1	1239359	1239360	1	1239359	1239360
1	1257159	1257160	1	1257159	1257160
1	1257478	1257479	1	1257478	1257479
1	1257525	1257526	1	1257525	1257526
1	1463423	1463424	1	1463423	1463424
1	1500065	1500066	1	1500065	1500066
1	1500108	1500109	1	1500108	1500109
1	1580731	1580732	11	1580582	1580583
1	1675535	1675536	1	1675535	1675536
1	1974443	1974444	2	1974443	1974444
1	2026441	2026442	1	2026441	2026442
1	2026447	2026448	1	2026447	2026448
1	2026507	2026508	1	2026507	2026508
1	2048006	2048007	1	2048006	2048007
1	2140397	2140398	1	2140397	2140398
1	2194331	2194332	1	2194331	2194332
1	2202944	2202945	2	2202944	2202945
1	2266557	2266558	3	2266516	2266517
1	2266717	2266718	1	2266717	2266718
1	2313317	2313318	1	2313317	2313318
1	2313389	2313390	1	2313389	2313390
1	2435669	2435670	1	2435669	2435670
1	2459063	2459064	6	2459023	2459024
1	2459329	2459330	1	2459329	2459330
1	2459469	2459470	1	2459469	2459470
1	2459530	2459531	1	2459530	2459531
1	2465845	2465846	1	2465845	2465846
1	2466290	2466291	1	2466290	2466291
1	2466692	2466693	1	2466692	2466693
1	2466733	2466734	1	2466733	2466734
1	2493214	2493215	1	2493214	2493215
1	2493218	2493219	1	2493218	2493219
1	2493669	2493670	1	2493669	2493670
1	2524373	2524374	9	2524334	2524335
1	2543885	2543886	8	2543724	2543725
1	2544443	2544444	1	2544443	2544444
1	2551100	2551101	1	2551100	2551101
1	2551134	2551135	1	2551134	2551135
1	2552769	2552770	1	2552769	2552770
1	2552837	2552838	1	2552837	2552838
1	2587969	2587970	3	2587886	2587887
1	2588189	2588190	1	2588189	2588190
1	2657430	2657431	6	2657384	2657385
1	2711245	2711246	1	2711245	2711246
1	2747048	2747049	1	2747048	2747049
1	2926017	2926018	1	2926017	2926018
1	2926123	2926124	1	2926123	2926124
1	2930778	2930779	1	2930778	2930779
1	2930978	2930979	1	2930978	2930979
1	2942438	2942439	1	2942438	2942439
1	2950515	2950516	4	2950483	2950484
1	2950661	2950662	1	2950661	2950662
1	3026005	3026006	1	3026005	3026006
1	3026765	3026766	1	3026765	3026766
1	3063618	3063619	1	3063618	3063619
1	3128559	3128560	1	3128559	3128560
1	3129894	3129895	1	3129894	3129895
1	3174364	3174365	4	3174289	3174290
1	3175611	3175612	1	3175611	3175612
1	3177106	3177107	1	3177106	3177107
1	3177937	3177938	1	3177937	3177938
1	3177941	3177942	1	3177941	3177942
1	3178162	3178163	13	3177952	3177953
1	3179538	3179539	1	3179538	3179539
1	3179700	3179701	1	3179700	3179701
1	3179733	3179734	1	3179733	3179734
1	3179735	3179736	2	3179735	3179736
1	3394171	3394172	1	3394171	3394172
1	3394200	3394201	1	3394200	3394201
1	3394222	3394223	1	3394222	3394223
1	3435041	3435042	1	3435041	3435042
1	3439913	3439914	1	3439913	3439914
1	3440724	3440725	1	3440724	3440725
1	3488582	3488583	1	3488582	3488583
1	3488685	3488686	1	3488685	3488686
1	3530985	3530986	1	3530985	3530986
1	3575514	3575515	1	3575514	3575515
1	3577041	3577042	1	3577041	3577042
1	3614701	3614702	1	3614701	3614702
1	3636121	3636122	1	3636121	3636122
1	3648747	3648748	2	3648747	3648748
1	3676645	3676646	1	3676645	3676646
1	3730531	3730532	1	3730531	3730532
1	3821524	3821525	11	3821406	3821407
1	3848003	3848004	1	3848003	3848004
1	3866143	3866144	1	3866143	3866144
1	3879385	3879386	2	3879385	3879386
1	3898517	3898518	4	3898476	3898477
1	4014766	4014767	1	4014766	4014767
1	4065171	4065172	2	4065171	4065172
1	4065456	4065457	1	4065456	4065457
1	4289496	4289497	11	4289368	4289369
1	4333734	4333735	1	4333734	4333735
1	4429605	4429606	1	4429605	4429606
1	4429625	4429626	1	4429625	4429626
1	4429627	4429628	2	4429627	4429628
1	4444924	4444925	1	4444924	4444925
1	4444931	4444932	1	4444931	4444932
1	4445511	4445512	1	4445511	4445512
1	4454538	4454539	1	4454538	4454539
1	4454588	4454589	1	4454588	4454589
1	4454596	4454597	1	4454596	4454597
1	4454610	4454611	1	4454610	4454611
1	4673761	4673762	4	4673749	4673750
1	4673948	4673949	2	4673948	4673949
1	4818304	4818305	1	4818304	4818305
1	4818403	4818404	1	4818403	4818404
1	4818500	4818501	1	4818500	4818501
1	4818622	4818623	1	4818622	4818623
1	4818641	4818642	1	4818641	4818642
1	4893131	4893132	1	4893131	4893132
1	4893247	4893248	1	4893247	4893248
1	5028838	5028839	1	5028838	5028839
1	5050986	5050987	1	5050986	5050987
1	5144165	5144166	1	5144165	5144166
1	5221251	5221252	1	5221251	5221252
1	5417798	5417799	4	5417784	5417785
1	5448109	5448110	1	5448109	5448110
1	5448240	5448241	1	5448240	5448241
1	5488338	5488339	1	5488338	5488339
1	5510622	5510623	3	5510563	5510564
1	5527913	5527914	4	5527875	5527876
1	6098273	6098274	2	6098273	6098274
1	6098352	6098353	1	6098352	6098353
1	6633042	6633043	1	6633042	6633043
1	7053902	7053903	3	7053902	7053903
1	7395816	7395817	1	7395816	7395817
1	7735971	7735972	1	7735971	7735972
1	8042762	8042763	1	8042762	8042763
1	8042914	8042915	1	8042914	8042915
1	8144091	8144092	2	8144091	8144092
1	8144209	8144210	4	8144195	8144196
1	8148616	8148617	13	8147002	8147003
1	8175373	8175374	5	8175371	8175372
1	9549829	9549830	1	9549829	9549830
1	9586766	9586767	6	9586698	9586699
1	9588665	9588666	1	9588665	9588666
1	9668725	9668726	1	9668725	9668726
1	9668857	9668858	1	9668857	9668858
1	9670276	9670277	4	9670201	9670202
1	9670419	9670420	2	9670419	9670420
1	9670590	9670591	1	9670590	9670591
1	9674004	9674005	2	9674004	9674005
1	9674410	9674411	1	9674410	9674411
1	9906924	9906925	2	9906924	9906925
1	9961134	9961135	2	9961134	9961135
1	10134241	10134242	1	10134241	10134242
1	10134378	10134379	1	10134378	10134379
1	10230448	10230449	1	10230448	10230449
1	11339767	11339768	1	11339767	11339768
1	11701697	11701698	1	11701697	11701698
1	11702761	11702762	1	11702761	11702762
1	11703015	11703016	9	11702918	11702919
1	11725608	11725609	1	11725608	11725609
1	13035558	13035559	1	13035558	13035559
1	13146846	13146847	1	13146846	13146847
1	13409474	13409475	1	13409474	13409475
1	13470636	13470637	3	13470636	13470637
1	14521473	14521474	1	14521473	14521474
1	14521529	14521530	1	14521529	14521530
1	14521539	14521540	1	14521539	14521540
1	14764569	14764570	2	14764569	14764570
1	15884428	15884429	1	15884428	15884429
1	16134339	16134340	1	16134339	16134340
1	16134386	16134387	1	16134386	16134387
1	16592409	16592410	1	16592409	16592410
1	16752147	16752148	5	16752032	16752033
1	16890988	16890989	5	16890932	16890933
1	16907267	16907268	1	16907267	16907268
1	17241020	17241021	1	17241020	17241021
1	17241151	17241152	3	17241151	17241152
1	17558028	17558029	1	17558028	17558029
1	17558172	17558173	1	17558172	17558173
1	17608038	17608039	1	17608038	17608039
1	17990746	17990747	2	17990746	17990747
1	18769131	18769132	3	18769131	18769132
1	19269988	19269989	2	19269988	19269989
1	19270100	19270101	1	19270100	19270101
1	20137402	20137403	1	20137402	20137403
1	20137575	20137576	1	20137575	20137576
1	20137586	20137587	1	20137586	20137587
1	20137696	20137697	1	20137696	20137697
1	20832928	20832929	1	20832928	20832929
1	20920111	20920112	4	20920078	20920079
1	21027626	21027627	2	21027626	21027627
1	21883059	21883060	1	21883059	21883060
1	22002500	22002501	1	22002500	22002501
1	22425567	22425568	5	22425550	22425551
1	22741816	22741817	1	22741816	22741817
1	22905716	22905717	1	22905716	22905717
1	24106149	24106150	1	24106149	24106150
1	24338655	24338656	1	24338655	24338656
1	25222151	25222152	3	25222151	25222152
1	25874753	25874754	1	25874753	25874754
1	26139041	26139042	7	26139000	26139001
1	26615598	26615599	1	26615598	26615599
1	26686978	26686979	1	26686978	26686979
1	26890800	26890801	1	26890800	26890801
1	26890872	26890873	2	26890872	26890873
1	27074732	27074733	1	27074732	27074733
1	27161843	27161844	1	27161843	27161844
1	27742459	27742460	2	27742459	27742460
1	28194247	28194248	1	28194247	28194248
1	28607734	28607735	1	28607734	28607735
1	28664824	28664825	2	28664824	28664825
1	28862272	28862273	1	28862272	28862273
1	29087162	29087163	1	29087162	29087163
1	29433031	29433032	1	29433031	29433032
1	29433073	29433074	1	29433073	29433074
1	30338209	30338210	1	30338209	30338210
1	31653489	31653490	3	31653485	31653486
1	31653532	31653533	1	31653532	31653533
1	31919205	31919206	1	31919205	31919206
1	32154782	32154783	1	32154782	32154783
1	32154796	32154797	1	32154796	32154797
1	32154803	32154804	1	32154803	32154804
1	32154831	32154832	3	32154831	32154832
1	32475791	32475792	1	32475791	32475792
1	32475964	32475965	1	32475964	32475965
1	32651276	32651277	1	32651276	32651277
1	32706765	32706766	1	32706765	32706766
1	34118454	34118455	1	34118454	34118455
1	34118463	34118464	2	34118463	34118464
1	34428396	34428397	5	34428389	34428390
1	34570058	34570059	1	34570058	34570059
1	35323918	35323919	1	35323918	35323919
1	35546866	35546867	1	35546866	35546867
1	35546974	35546975	2	35546974	35546975
1	35584717	35584718	1	35584717	35584718
1	35611198	35611199	1	35611198	35611199
1	36068294	36068295	1	36068294	36068295
1	36159005	36159006	1	36159005	36159006
1	36276653	36276654	2	36276653	36276654
1	36803782	36803783	1	36803782	36803783
1	36803846	36803847	1	36803846	36803847
1	38783817	38783818	1	38783817	38783818
1	38783919	38783920	1	38783919	38783920
1	39557581	39557582	1	39557581	39557582
1	39557595	39557596	1	39557595	39557596
1	40017348	40017349	1	40017348	40017349
1	40039806	40039807	1	40039806	40039807
1	40115675	40115676	1	40115675	40115676
1	40115790	40115791	1	40115790	40115791
1	41656451	41656452	1	41656451	41656452
1	41656541	41656542	1	41656541	41656542
1	42018291	42018292	9	42018204	42018205
1	42069615	42069616	1	42069615	42069616
1	42184349	42184350	2	42184349	42184350
1	42184445	42184446	1	42184445	42184446
1	42278721	42278722	1	42278721	42278722
1	42356055	42356056	1	42356055	42356056
1	42814695	42814696	1	42814695	42814696
1	42817761	42817762	1	42817761	42817762
1	43575068	43575069	1	43575068	43575069
1	44070171	44070172	1	44070171	44070172
1	44070267	44070268	1	44070267	44070268
1	44070480	44070481	1	44070480	44070481
1	44070595	44070596	1	44070595	44070596
1	44070624	44070625	1	44070624	44070625
1	44070627	44070628	1	44070627	44070628
1	44070636	44070637	1	44070636	44070637
1	44499854	44499855	1	44499854	44499855
1	44622754	44622755	1	44622754	44622755
1	44694141	44694142	1	44694141	44694142
1	44837196	44837197	1	44837196	44837197
1	44837256	44837257	1	44837256	44837257
1	44839882	44839883	1	44839882	44839883
1	44839916	44839917	1	44839916	44839917
1	44839918	44839919	1	44839918	44839919
1	44844007	44844008	2	44844007	44844008
1	45006584	45006585	1	45006584	45006585
1	45006731	45006732	1	45006731	45006732
1	45090192	45090193	1	45090192	45090193
1	45580066	45580067	6	45580046	45580047
1	46258600	46258601	1	46258600	46258601
1	46388978	46388979	1	46388978	46388979
1	46495402	46495403	1	46495402	46495403
1	46495506	46495507	1	46495506	46495507
1	46599347	46599348	1	46599347	46599348
1	46599451	46599452	1	46599451	46599452
1	46599912	46599913	2	46599912	46599913
1	46617324	46617325	1	46617324	46617325
1	46617429	46617430	1	46617429	46617430
1	46651990	46651991	2	46651990	46651991
1	46700893	46700894	1	46700893	46700894
1	46700896	46700897	1	46700896	46700897
1	46733914	46733915	1	46733914	46733915
1	46984921	46984922	2	46984921	46984922
1	47128772	47128773	1	47128772	47128773
1	47160695	47160696	2	47160695	47160696
1	47174888	47174889	4	47174875	47174876
1	47835916	47835917	1	47835916	47835917
1	48387334	48387335	1	48387334	48387335
1	48387423	48387424	1	48387423	48387424
1	48387546	48387547	2	48387546	48387547
1	48639175	48639176	2	48639175	48639176
1	48953510	48953511	1	48953510	48953511
1	48953531	48953532	1	48953531	48953532
1	48953543	48953544	1	48953543	48953544
1	48953583	48953584	1	48953583	48953584
1	48953649	48953650	1	48953649	48953650
1	48953655	48953656	1	48953655	48953656
1	49869111	49869112	1	49869111	49869112
1	49869658	49869659	1	49869658	49869659
1	49914192	49914193	1	49914192	49914193
1	49914219	49914220	1	49914219	49914220
1	49914370	49914371	1	49914370	49914371
1	49914376	49914377	1	49914376	49914377
1	49933466	49933467	5	49933441	49933442
1	49933705	49933706	1	49933705	49933706
1	51968569	51968570	1	51968569	51968570
1	52297603	52297604	1	52297603	52297604
1	52633020	52633021	1	52633020	52633021
1	52633045	52633046	1	52633045	52633046
1	52633114	52633115	2	52633114	52633115
1	52759317	52759318	1	52759317	52759318
1	52804793	52804794	1	52804793	52804794
1	52804867	52804868	1	52804867	52804868
1	52844892	52844893	3	52844892	52844893
1	53662182	53662183	3	53662182	53662183
1	54002200	54002201	1	54002200	54002201
1	54002319	54002320	1	54002319	54002320
1	54096047	54096048	1	54096047	54096048
1	55094833	55094834	1	55094833	55094834
1	55152982	55152983	2	55152982	55152983
1	55173113	55173114	2	55173113	55173114
1	55261293	55261294	1	55261293	55261294
1	55738144	55738145	3	55738144	55738145
1	56460970	56460971	1	56460970	56460971
1	56660055	56660056	1	56660055	56660056
1	56760696	56760697	2	56760696	56760697
1	57072790	57072791	2	57072790	57072791
1	57407336	57407337	1	57407336	57407337
1	57803059	57803060	1	57803059	57803060
1	57803148	57803149	1	57803148	57803149
1	57945635	57945636	1	57945635	57945636
1	58009116	58009117	6	58009093	58009094
1	58310855	58310856	1	58310855	58310856
1	58347154	58347155	1	58347154	58347155
1	58347190	58347191	1	58347190	58347191
1	58347202	58347203	1	58347202	58347203
1	58721549	58721550	3	58721549	58721550
1	58820635	58820636	4	58820624	58820625
1	58820920	58820921	2	58820920	58820921
1	58847104	58847105	1	58847104	58847105
1	58943039	58943040	11	58942930	58942931
1	58954091	58954092	1	58954091	58954092
1	58954101	58954102	1	58954101	58954102
1	58975920	58975921	7	58975882	58975883
1	58987965	58987966	1	58987965	58987966
1	58987980	58987981	1	58987980	58987981
1	59013161	59013162	1	59013161	59013162
1	59013228	59013229	3	59013204	59013205
1	59013618	59013619	1	59013618	59013619
1	59017095	59017096	4	59017091	59017092
1	59084858	59084859	1	59084858	59084859
1	59084882	59084883	1	59084882	59084883
1	60210548	60210549	5	60210524	60210525
1	60343684	60343685	1	60343684	60343685
1	60343744	60343745	1	60343744	60343745
1	60343875	60343876	1	60343875	60343876
1	60343911	60343912	1	60343911	60343912
1	60343918	60343919	1	60343918	60343919
1	60349842	60349843	1	60349842	60349843
1	60349934	60349935	1	60349934	60349935
1	60520231	60520232	1	60520231	60520232
1	60716878	60716879	1	60716878	60716879
1	60716927	60716928	1	60716927	60716928
1	60716931	60716932	1	60716931	60716932
1	60860549	60860550	1	60860549	60860550
1	60860563	60860564	1	60860563	60860564
1	60860594	60860595	1	60860594	60860595
1	60860639	60860640	1	60860639	60860640
1	60860667	60860668	1	60860667	60860668
1	60875071	60875072	1	60875071	60875072
1	61076987	61076988	2	61076987	61076988
1	62599107	62599108	1	62599107	62599108
1	62793548	62793549	1	62793548	62793549
1	62793700	62793701	1	62793700	62793701
1	63100710	63100711	2	63100710	63100711
1	63177554	63177555	1	63177554	63177555
1	63235457	63235458	2	63235457	63235458
1	63327423	63327424	1	63327423	63327424
1	63327459	63327460	1	63327459	63327460
1	63327462	63327463	1	63327462	63327463
1	63327503	63327504	1	63327503	63327504
1	64189107	64189108	3	64189107	64189108
1	64349161	64349162	1	64349161	64349162
1	64541479	64541480	1	64541479	64541480
1	64638573	64638574	1	64638573	64638574
1	65045786	65045787	1	65045786	65045787
1	65321304	65321305	1	65321304	65321305
1	65418871	65418872	7	65418848	65418849
1	66426358	66426359	1	66426358	66426359
1	66426427	66426428	1	66426427	66426428
1	66488265	66488266	9	66488219	66488220
1	66488489	66488490	1	66488489	66488490
1	66517264	66517265	1	66517264	66517265
1	66517267	66517268	1	66517267	66517268
1	66517302	66517303	1	66517302	66517303
1	66690688	66690689	1	66690688	66690689
1	66719716	66719717	1	66719716	66719717
1	66743206	66743207	1	66743206	66743207
1	67012676	67012677	1	67012676	67012677
1	67403241	67403242	1	67403241	67403242
1	67476009	67476010	1	67476009	67476010
1	67496796	67496797	1	67496796	67496797
1	67503719	67503720	1	67503719	67503720
1	67503937	67503938	1	67503937	67503938
1	67662877	67662878	1	67662877	67662878
1	67666754	67666755	1	67666754	67666755
1	67666762	67666763	1	67666762	67666763
1	67682367	67682368	1	67682367	67682368
1	67695940	67695941	1	67695940	67695941
1	67699902	67699903	1	67699902	67699903
1	67710468	67710469	1	67710468	67710469
1	67731155	67731156	2	67731155	67731156
1	67731291	67731292	2	67731291	67731292
1	67731362	67731363	1	67731362	67731363
1	67793173	67793174	1	67793173	67793174
1	67793717	67793718	1	67793717	67793718
1	67995676	67995677	1	67995676	67995677
1	68068795	68068796	1	68068795	68068796
1	68068835	68068836	1	68068835	68068836
1	68186477	68186478	2	68186477	68186478
1	68281106	68281107	1	68281106	68281107
1	68360738	68360739	1	68360738	68360739
1	68360748	68360749	1	68360748	68360749
1	68360755	68360756	1	68360755	68360756
1	68360783	68360784	1	68360783	68360784
1	68368988	68368989	1	68368988	68368989
1	68545145	68545146	1	68545145	68545146
1	68680779	68680780	9	68680697	68680698
1	68680853	68680854	1	68680853	68680854
1	68680964	68680965	6	68680876	68680877
1	68688609	68688610	1	68688609	68688610
1	68742359	68742360	1	68742359	68742360
1	69003403	69003404	1	69003403	69003404
1	69003418	69003419	1	69003418	69003419
1	69003421	69003422	1	69003421	69003422
1	69003425	69003426	1	69003425	69003426
1	69003429	69003430	1	69003429	69003430
1	69003486	69003487	1	69003486	69003487
1	69183322	69183323	1	69183322	69183323
1	69210328	69210329	1	69210328	69210329
1	69213414	69213415	1	69213414	69213415
1	69213426	69213427	1	69213426	69213427
1	69233772	69233773	1	69233772	69233773
1	69383450	69383451	1	69383450	69383451
1	69466350	69466351	6	69466333	69466334
1	69490040	69490041	1	69490040	69490041
1	69498479	69498480	1	69498479	69498480
1	69500485	69500486	1	69500485	69500486
1	69500606	69500607	1	69500606	69500607
1	69515703	69515704	1	69515703	69515704
1	69637980	69637981	1	69637980	69637981
1	69647563	69647564	1	69647563	69647564
1	69647578	69647579	2	69647578	69647579
1	70484266	70484267	1	70484266	70484267
1	70484895	70484896	1	70484895	70484896
1	70540274	70540275	1	70540274	70540275
1	70600485	70600486	1	70600485	70600486
1	70600628	70600629	1	70600628	70600629
1	70603532	70603533	4	70603506	70603507
1	70603634	70603635	1	70603634	70603635
1	70608075	70608076	1	70608075	70608076
1	70609744	70609745	1	70609744	70609745
1	70610088	70610089	6	70610065	70610066
1	70619005	70619006	1	70619005	70619006
1	70626233	70626234	2	70626233	70626234
1	70626296	70626297	1	70626296	70626297
1	70638728	70638729	1	70638728	70638729
1	70704627	70704628	1	70704627	70704628
1	70705203	70705204	1	70705203	70705204
1	70705295	70705296	1	70705295	70705296
1	70705317	70705318	1	70705317	70705318
1	70705381	70705382	1	70705381	70705382
1	70705407	70705408	1	70705407	70705408
1	70705417	70705418	1	70705417	70705418
1	70705459	70705460	1	70705459	70705460
1	70705476	70705477	1	70705476	70705477
1	70724614	70724615	3	70724583	70724584
1	70729064	70729065	4	70729024	70729025
1	70781184	70781185	2	70781184	70781185
1	70783911	70783912	1	70783911	70783912
1	70973410	70973411	1	70973410	70973411
1	71156246	71156247	2	71156246	71156247
1	71180978	71180979	1	71180978	71180979
1	71180991	71180992	1	71180991	71180992
1	71181000	71181001	1	71181000	71181001
1	71416348	71416349	1	71416348	71416349
1	71416427	71416428	1	71416427	71416428
1	71439586	71439587	1	71439586	71439587
1	71471873	71471874	1	71471873	71471874
1	71476307	71476308	1	71476307	71476308
1	71491824	71491825	1	71491824	71491825
1	71493092	71493093	1	71493092	71493093
1	71498994	71498995	1	71498994	71498995
1	71499858	71499859	2	71499858	71499859
1	71499877	71499878	1	71499877	71499878
1	71500530	71500531	1	71500530	71500531
1	71952650	71952651	1	71952650	71952651
1	71952667	71952668	1	71952667	71952668
1	71952704	71952705	1	71952704	71952705
1	71952711	71952712	1	71952711	71952712
1	71952747	71952748	1	71952747	71952748
1	71952836	71952837	1	71952836	71952837
1	71952841	71952842	1	71952841	71952842
1	71952980	71952981	1	71952980	71952981
1	71952988	71952989	1	71952988	71952989
1	71953024	71953025	1	71953024	71953025
1	71953028	71953029	1	71953028	71953029
1	71953047	71953048	1	71953047	71953048
1	71965044	71965045	2	71965044	71965045
1	71966872	71966873	1	71966872	71966873
1	72092986	72092987	1	72092986	72092987
1	72275682	72275683	10	72275624	72275625
1	72327992	72327993	1	72327992	72327993
1	72328066	72328067	4	72328052	72328053
1	72335414	72335415	1	72335414	72335415
1	72335950	72335951	1	72335950	72335951
1	72470639	72470640	1	72470639	72470640
1	72523671	72523672	5	72523601	72523602
1	72604565	72604566	1	72604565	72604566
1	72920141	72920142	1	72920141	72920142
1	72935814	72935815	1	72935814	72935815
1	72935841	72935842	4	72935834	72935835
1	72963651	72963652	1	72963651	72963652
1	73162661	73162662	1	73162661	73162662
1	73173108	73173109	1	73173108	73173109
1	73187143	73187144	1	73187143	73187144
1	73194059	73194060	1	73194059	73194060
1	73194063	73194064	1	73194063	73194064
1	73205716	73205717	1	73205716	73205717
1	73206676	73206677	1	73206676	73206677
1	73226103	73226104	1	73226103	73226104
1	73226128	73226129	1	73226128	73226129
1	73226253	73226254	1	73226253	73226254
1	73399167	73399168	1	73399167	73399168
1	73410701	73410702	2	73410701	73410702
1	73430334	73430335	1	73430334	73430335
1	73522681	73522682	1	73522681	73522682
1	73523225	73523226	1	73523225	73523226
1	73542636	73542637	1	73542636	73542637
1	73542658	73542659	1	73542658	73542659
1	73622970	73622971	1	73622970	73622971
1	73702843	73702844	2	73702843	73702844
1	73893265	73893266	1	73893265	73893266
1	73893451	73893452	1	73893451	73893452
1	73893561	73893562	1	73893561	73893562
1	73893564	73893565	1	73893564	73893565
1	73893575	73893576	1	73893575	73893576
1	73893596	73893597	1	73893596	73893597
1	74499103	74499104	1	74499103	74499104
1	75647735	75647736	1	75647735	75647736
1	75726722	75726723	1	75726722	75726723
1	75934654	75934655	1	75934654	75934655
1	75934734	75934735	1	75934734	75934735
1	76097034	76097035	4	76097027	76097028
1	76628653	76628654	3	76628633	76628634
1	76677074	76677075	1	76677074	76677075
1	77390559	77390560	1	77390559	77390560
1	77390578	77390579	1	77390578	77390579
1	77390607	77390608	1	77390607	77390608
1	77854916	77854917	1	77854916	77854917
1	78254222	78254223	1	78254222	78254223
1	79252229	79252230	1	79252229	79252230
1	79291696	79291697	4	79291669	79291670
1	79291936	79291937	1	79291936	79291937
1	79595004	79595005	1	79595004	79595005
1	79602091	79602092	1	79602091	79602092
1	80006670	80006671	1	80006670	80006671
1	80041332	80041333	1	80041332	80041333
1	80056841	80056842	20	80056706	80056707
1	80071136	80071137	1	80071136	80071137
1	80071145	80071146	1	80071145	80071146
1	80071158	80071159	2	80071158	80071159
1	80082797	80082798	1	80082797	80082798
1	80186429	80186430	1	80186429	80186430
1	80267267	80267268	2	80267267	80267268
1	80317145	80317146	4	80317139	80317140
1	80344743	80344744	1	80344743	80344744
1	80344937	80344938	1	80344937	80344938
1	80346857	80346858	1	80346857	80346858
1	80440325	80440326	1	80440325	80440326
1	80498230	80498231	1	80498230	80498231
1	80526875	80526876	1	80526875	80526876
1	80612434	80612435	1	80612434	80612435
1	80704085	80704086	1	80704085	80704086
1	80730515	80730516	1	80730515	80730516
1	80730567	80730568	1	80730567	80730568
1	80977877	80977878	1	80977877	80977878
1	81002758	81002759	1	81002758	81002759
1	81002760	81002761	1	81002760	81002761
1	81052256	81052257	1	81052256	81052257
1	81253958	81253959	1	81253958	81253959
1	81480079	81480080	1	81480079	81480080
1	81560581	81560582	1	81560581	81560582
1	81681519	81681520	1	81681519	81681520
1	81867280	81867281	6	81867164	81867165
1	82116980	82116981	1	82116980	82116981
1	82463376	82463377	1	82463376	82463377
1	82587437	82587438	1	82587437	82587438
1	82587464	82587465	1	82587464	82587465
1	82587580	82587581	2	82587580	82587581
1	82588794	82588795	1	82588794	82588795
1	82589649	82589650	1	82589649	82589650
1	82631236	82631237	1	82631236	82631237
1	82677366	82677367	1	82677366	82677367
1	82703974	82703975	1	82703974	82703975
1	82795915	82795916	1	82795915	82795916
1	82796047	82796048	1	82796047	82796048
1	82796130	82796131	1	82796130	82796131
1	82808960	82808961	1	82808960	82808961
1	82809039	82809040	1	82809039	82809040
1	82811553	82811554	4	82811545	82811546
1	82811574	82811575	1	82811574	82811575
1	82811580	82811581	1	82811580	82811581
1	82811601	82811602	1	82811601	82811602
1	82811615	82811616	1	82811615	82811616
1	82811661	82811662	1	82811661	82811662
1	82815156	82815157	1	82815156	82815157
1	82828610	82828611	1	82828610	82828611
1	82830349	82830350	1	82830349	82830350
1	82830358	82830359	1	82830358	82830359
1	82833446	82833447	1	82833446	82833447
1	82833502	82833503	1	82833502	82833503
1	82834228	82834229	1	82834228	82834229
1	82837797	82837798	1	82837797	82837798
1	82850029	82850030	1	82850029	82850030
1	82850065	82850066	1	82850065	82850066
1	82850104	82850105	1	82850104	82850105
1	82850130	82850131	1	82850130	82850131
1	82850160	82850161	1	82850160	82850161
1	82850168	82850169	1	82850168	82850169
1	82850309	82850310	1	82850309	82850310
1	82850315	82850316	1	82850315	82850316
1	82850330	82850331	1	82850330	82850331
1	82850342	82850343	1	82850342	82850343
1	82850346	82850347	1	82850346	82850347
1	82850357	82850358	1	82850357	82850358
1	82850360	82850361	1	82850360	82850361
1	82853416	82853417	1	82853416	82853417
1	82853451	82853452	1	82853451	82853452
1	82871057	82871058	1	82871057	82871058
1	82871072	82871073	1	82871072	82871073
1	82871096	82871097	1	82871096	82871097
1	82896077	82896078	1	82896077	82896078
1	82941027	82941028	1	82941027	82941028
1	82941169	82941170	1	82941169	82941170
1	82942370	82942371	1	82942370	82942371
1	83075195	83075196	8	83075138	83075139
1	83225633	83225634	1	83225633	83225634
1	83225803	83225804	3	83225658	83225659
1	83227954	83227955	1	83227954	83227955
1	83304142	83304143	1	83304142	83304143
1	83304165	83304166	1	83304165	83304166
1	83304186	83304187	1	83304186	83304187
1	83304217	83304218	1	83304217	83304218
1	83304267	83304268	1	83304267	83304268
1	83304780	83304781	1	83304780	83304781
1	83304802	83304803	1	83304802	83304803
1	83304836	83304837	1	83304836	83304837
1	83304855	83304856	1	83304855	83304856
1	83304872	83304873	1	83304872	83304873
1	83315432	83315433	1	83315432	83315433
1	83318709	83318710	2	83318709	83318710
1	84548520	84548521	2	84548520	84548521
1	84834769	84834770	1	84834769	84834770
1	84904255	84904256	3	84904255	84904256
1	85133351	85133352	6	85133316	85133317
1	85133490	85133491	1	85133490	85133491
1	85133561	85133562	1	85133561	85133562
1	85141392	85141393	1	85141392	85141393
1	85635493	85635494	1	85635493	85635494
1	86123894	86123895	1	86123894	86123895
1	86413622	86413623	3	86413608	86413609
1	86413755	86413756	4	86413751	86413752
1	86424748	86424749	1	86424748	86424749
1	86582428	86582429	1	86582428	86582429
1	87024962	87024963	1	87024962	87024963
1	87258453	87258454	1	87258453	87258454
1	87617517	87617518	2	87617517	87617518
1	88327861	88327862	16	88327781	88327782
1	88328573	88328574	1	88328573	88328574
1	88328597	88328598	1	88328597	88328598
1	88328604	88328605	1	88328604	88328605
1	88328632	88328633	1	88328632	88328633
1	88329161	88329162	1	88329161	88329162
1	88329189	88329190	1	88329189	88329190
1	88329227	88329228	2	88329227	88329228
1	88329299	88329300	1	88329299	88329300
1	88329333	88329334	1	88329333	88329334
1	88329336	88329337	1	88329336	88329337
1	88336941	88336942	1	88336941	88336942
1	88336995	88336996	2	88336995	88336996
1	88348392	88348393	1	88348392	88348393
1	88353556	88353557	2	88353556	88353557
1	88355325	88355326	1	88355325	88355326
1	88355352	88355353	1	88355352	88355353
1	88355390	88355391	1	88355390	88355391
1	88355425	88355426	1	88355425	88355426
1	88355475	88355476	1	88355475	88355476
1	88355506	88355507	1	88355506	88355507
1	88355560	88355561	1	88355560	88355561
1	88356482	88356483	3	88356446	88356447
1	88357045	88357046	1	88357045	88357046
1	88357078	88357079	1	88357078	88357079
1	88357094	88357095	1	88357094	88357095
1	88357160	88357161	1	88357160	88357161
1	88357179	88357180	1	88357179	88357180
1	88357184	88357185	1	88357184	88357185
1	88357208	88357209	1	88357208	88357209
1	88357210	88357211	1	88357210	88357211
1	88359706	88359707	14	88359635	88359636
1	88361143	88361144	1	88361143	88361144
1	88361234	88361235	1	88361234	88361235
1	88366451	88366452	1	88366451	88366452
1	88369135	88369136	1	88369135	88369136
1	88372581	88372582	1	88372581	88372582
1	88374255	88374256	1	88374255	88374256
1	88375092	88375093	3	88374988	88374989
1	88381531	88381532	1	88381531	88381532
1	88394309	88394310	1	88394309	88394310
1	88395051	88395052	2	88395051	88395052
1	88395308	88395309	14	88395261	88395262
1	88395644	88395645	1	88395644	88395645
1	88397023	88397024	1	88397023	88397024
1	88397100	88397101	1	88397100	88397101
1	88397453	88397454	1	88397453	88397454
1	88397465	88397466	1	88397465	88397466
1	88397468	88397469	1	88397468	88397469
1	88397511	88397512	1	88397511	88397512
1	88397570	88397571	1	88397570	88397571
1	88397613	88397614	1	88397613	88397614
1	88398118	88398119	1	88398118	88398119
1	88399001	88399002	1	88399001	88399002
1	88399017	88399018	1	88399017	88399018
1	88399178	88399179	10	88399142	88399143
1	88399351	88399352	1	88399351	88399352
1	88400166	88400167	2	88400166	88400167
1	88423121	88423122	1	88423121	88423122
1	88423160	88423161	1	88423160	88423161
1	88423166	88423167	1	88423166	88423167
1	88423351	88423352	1	88423351	88423352
1	88426754	88426755	5	88426730	88426731
1	88426988	88426989	3	88426982	88426983
1	88427087	88427088	2	88427087	88427088
1	88428942	88428943	1	88428942	88428943
1	88430072	88430073	12	88429923	88429924
1	88437212	88437213	1	88437212	88437213
1	88439257	88439258	1	88439257	88439258
1	88439277	88439278	1	88439277	88439278
1	88443114	88443115	1	88443114	88443115
1	88447254	88447255	1	88447254	88447255
1	88467551	88467552	1	88467551	88467552
1	88489248	88489249	1	88489248	88489249
1	88489282	88489283	1	88489282	88489283
1	88491285	88491286	1	88491285	88491286
1	88510142	88510143	8	88510106	88510107
1	88518074	88518075	1	88518074	88518075
1	88521102	88521103	1	88521102	88521103
1	88521191	88521192	1	88521191	88521192
1	88522596	88522597	1	88522596	88522597
1	88522991	88522992	1	88522991	88522992
1	88523053	88523054	1	88523053	88523054
1	88534678	88534679	1	88534678	88534679
1	88539269	88539270	1	88539269	88539270
1	88539501	88539502	1	88539501	88539502
1	88539535	88539536	2	88539535	88539536
1	88539579	88539580	1	88539579	88539580
1	88549412	88549413	1	88549412	88549413
1	88557551	88557552	1	88557551	88557552
1	88570109	88570110	3	88570096	88570097
1	88570185	88570186	1	88570185	88570186
1	88570187	88570188	1	88570187	88570188
1	88570310	88570311	1	88570310	88570311
1	88714362	88714363	1	88714362	88714363
1	88714382	88714383	1	88714382	88714383
1	88714431	88714432	1	88714431	88714432
1	89467380	89467381	1	89467380	89467381
1	89911049	89911050	1	89911049	89911050
1	89911097	89911098	1	89911097	89911098
1	89966156	89966157	1	89966156	89966157
1	90027417	90027418	1	90027417	90027418
1	90236795	90236796	1	90236795	90236796
1	90613786	90613787	1	90613786	90613787
1	90933572	90933573	5	90933538	90933539
1	92381678	92381679	1	92381678	92381679
1	92436628	92436629	1	92436628	92436629
1	92494023	92494024	1	92494023	92494024
1	92820415	92820416	1	92820415	92820416
1	92869444	92869445	1	92869444	92869445
1	92869465	92869466	4	92869461	92869462
1	93856418	93856419	3	93856415	93856416
1	93856489	93856490	1	93856489	93856490
1	94468715	94468716	1	94468715	94468716
1	94468836	94468837	1	94468836	94468837
1	94592828	94592829	2	94592828	94592829
1	94689361	94689362	6	94689324	94689325
1	94818669	94818670	1	94818669	94818670
1	94819286	94819287	1	94819286	94819287
1	95477812	95477813	1	95477812	95477813
1	95792336	95792337	1	95792336	95792337
1	95971665	95971666	1	95971665	95971666
1	96328789	96328790	1	96328789	96328790
1	96351807	96351808	1	96351807	96351808
1	96490563	96490564	1	96490563	96490564
1	96493955	96493956	1	96493955	96493956
1	96784977	96784978	1	96784977	96784978
1	96923496	96923497	4	96923445	96923446
1	97337626	97337627	1	97337626	97337627
1	97350130	97350131	1	97350130	97350131
1	97507447	97507448	1	97507447	97507448
1	97557127	97557128	1	97557127	97557128
1	97607345	97607346	1	97607345	97607346
1	97607348	97607349	1	97607348	97607349
1	97607741	97607742	1	97607741	97607742
1	97607755	97607756	1	97607755	97607756
1	97607757	97607758	1	97607757	97607758
1	97607764	97607765	1	97607764	97607765
1	97607766	97607767	1	97607766	97607767
1	97607789	97607790	1	97607789	97607790
1	97607811	97607812	1	97607811	97607812
1	97607814	97607815	1	97607814	97607815
1	97607817	97607818	1	97607817	97607818
1	97607879	97607880	1	97607879	97607880
1	97607932	97607933	1	97607932	97607933
1	97607948	97607949	1	97607948	97607949
1	97607952	97607953	1	97607952	97607953
1	97607955	97607956	1	97607955	97607956
1	97607981	97607982	1	97607981	97607982
1	97607989	97607990	1	97607989	97607990
1	97607999	97608000	1	97607999	97608000
1	97608016	97608017	1	97608016	97608017
1	97612856	97612857	2	97612856	97612857
1	97670176	97670177	1	97670176	97670177
1	97691798	97691799	1	97691798	97691799
1	97911772	97911773	1	97911772	97911773
1	98949078	98949079	1	98949078	98949079
1	99362701	99362702	1	99362701	99362702
1	99362711	99362712	1	99362711	99362712
1	99493863	99493864	1	99493863	99493864
1	99493867	99493868	1	99493867	99493868
1	99493882	99493883	1	99493882	99493883
1	99823954	99823955	1	99823954	99823955
1	100691403	100691404	2	100691403	100691404
1	101075728	101075729	4	101075722	101075723
1	101314218	101314219	3	101314218	101314219
1	101462986	101462987	1	101462986	101462987
1	101463001	101463002	1	101463001	101463002
1	101463054	101463055	1	101463054	101463055
1	102187078	102187079	4	102186987	102186988
1	102241097	102241098	4	102241036	102241037
1	102241207	102241208	3	102241207	102241208
1	102426986	102426987	1	102426986	102426987
1	102486667	102486668	2	102486667	102486668
1	102486868	102486869	1	102486868	102486869
1	103134061	103134062	1	103134061	103134062
1	103136203	103136204	3	103136203	103136204
1	103229689	103229690	2	103229689	103229690
1	103333797	103333798	3	103333784	103333785
1	103333836	103333837	1	103333836	103333837
1	103333881	103333882	4	103333877	103333878
1	103457121	103457122	1	103457121	103457122
1	103460493	103460494	1	103460493	103460494
1	103494600	103494601	4	103494521	103494522
1	103759283	103759284	1	103759283	103759284
1	103759346	103759347	1	103759346	103759347
1	103759371	103759372	1	103759371	103759372
1	103759442	103759443	2	103759442	103759443
1	104191596	104191597	1	104191596	104191597
1	104191647	104191648	1	104191647	104191648
1	104191650	104191651	1	104191650	104191651
1	104201089	104201090	1	104201089	104201090
1	104201126	104201127	1	104201126	104201127
1	104793639	104793640	2	104793639	104793640
1	105136548	105136549	3	105136548	105136549
1	105343465	105343466	2	105343465	105343466
1	105401863	105401864	1	105401863	105401864
1	105401870	105401871	1	105401870	105401871
1	105401888	105401889	1	105401888	105401889
1	105401891	105401892	1	105401891	105401892
1	105401895	105401896	1	105401895	105401896
1	105402000	105402001	1	105402000	105402001
1	105762321	105762322	1	105762321	105762322
1	106097511	106097512	1	106097511	106097512
1	106222734	106222735	1	106222734	106222735
1	106294777	106294778	1	106294777	106294778
1	106294802	106294803	1	106294802	106294803
1	106861129	106861130	3	106861083	106861084
1	106899849	106899850	1	106899849	106899850
1	106936135	106936136	1	106936135	106936136
1	107598130	107598131	2	107598130	107598131
1	107658921	107658922	1	107658921	107658922
1	107779562	107779563	1	107779562	107779563
1	108070486	108070487	1	108070486	108070487
1	108271938	108271939	1	108271938	108271939
1	108793132	108793133	1	108793132	108793133
1	109285608	109285609	3	109285608	109285609
1	109421281	109421282	1	109421281	109421282
1	109624961	109624962	1	109624961	109624962
1	109625070	109625071	1	109625070	109625071
1	109625250	109625251	1	109625250	109625251
1	109737610	109737611	1	109737610	109737611
1	110071023	110071024	1	110071023	110071024
1	110071299	110071300	1	110071299	110071300
1	110071306	110071307	1	110071306	110071307
1	110093517	110093518	1	110093517	110093518
1	110093618	110093619	1	110093618	110093619
1	110113039	110113040	11	110112895	110112896
1	110478248	110478249	1	110478248	110478249
1	110484177	110484178	1	110484177	110484178
1	110498290	110498291	1	110498290	110498291
1	110507203	110507204	1	110507203	110507204
1	110515755	110515756	1	110515755	110515756
1	110541987	110541988	1	110541987	110541988
1	110542075	110542076	1	110542075	110542076
1	110575082	110575083	1	110575082	110575083
1	110891695	110891696	1	110891695	110891696
1	111130518	111130519	1	111130518	111130519
1	111130551	111130552	1	111130551	111130552
1	111130622	111130623	1	111130622	111130623
1	111130649	111130650	1	111130649	111130650
1	111130682	111130683	1	111130682	111130683
1	111130715	111130716	1	111130715	111130716
1	111130721	111130722	1	111130721	111130722
1	111130723	111130724	1	111130723	111130724
1	111130729	111130730	1	111130729	111130730
1	111130779	111130780	1	111130779	111130780
1	111182373	111182374	1	111182373	111182374
1	111471200	111471201	1	111471200	111471201
1	111637346	111637347	1	111637346	111637347
1	111637356	111637357	1	111637356	111637357
1	111637405	111637406	1	111637405	111637406
1	111709088	111709089	4	111709034	111709035
1	112167778	112167779	1	112167778	112167779
1	112201734	112201735	1	112201734	112201735
1	112201853	112201854	1	112201853	112201854
1	112447442	112447443	1	112447442	112447443
1	112447456	112447457	1	112447456	112447457
1	112562005	112562006	1	112562005	112562006
1	112983666	112983667	1	112983666	112983667
1	113393920	113393921	1	113393920	113393921
1	113394948	113394949	4	113394877	113394878
1	113803592	113803593	1	113803592	113803593
1	113803663	113803664	1	113803663	113803664
1	114406248	114406249	1	114406248	114406249
1	114498670	114498671	4	114498584	114498585
1	114909210	114909211	1	114909210	114909211
1	114909223	114909224	1	114909223	114909224
1	114909286	114909287	2	114909286	114909287
1	115013536	115013537	2	115013536	115013537
1	116113970	116113971	2	116113970	116113971
1	116259987	116259988	1	116259987	116259988
1	116410598	116410599	1	116410598	116410599
1	116410620	116410621	1	116410620	116410621
1	116667647	116667648	1	116667647	116667648
1	117015872	117015873	1	117015872	117015873
1	117015929	117015930	1	117015929	117015930
1	117015989	117015990	1	117015989	117015990
1	117204108	117204109	1	117204108	117204109
1	117206526	117206527	3	117206526	117206527
1	117279243	117279244	1	117279243	117279244
1	117381072	117381073	1	117381072	117381073
1	117628502	117628503	1	117628502	117628503
1	117715973	117715974	1	117715973	117715974
1	117715994	117715995	1	117715994	117715995
1	117715997	117715998	1	117715997	117715998
1	117716059	117716060	1	117716059	117716060
1	117716068	117716069	1	117716068	117716069
1	117716072	117716073	1	117716072	117716073
1	117716128	117716129	1	117716128	117716129
1	117716135	117716136	1	117716135	117716136
1	117716138	117716139	1	117716138	117716139
1	117716143	117716144	1	117716143	117716144
1	117716159	117716160	1	117716159	117716160
1	117716162	117716163	1	117716162	117716163
1	117716168	117716169	1	117716168	117716169
1	117716170	117716171	1	117716170	117716171
1	117716177	117716178	1	117716177	117716178
1	117716516	117716517	1	117716516	117716517
1	117716537	117716538	1	117716537	117716538
1	117716552	117716553	1	117716552	117716553
1	117716569	117716570	1	117716569	117716570
1	117716759	117716760	1	117716759	117716760
1	117716762	117716763	1	117716762	117716763
1	117716768	117716769	1	117716768	117716769
1	117716801	117716802	1	117716801	117716802
1	117716812	117716813	1	117716812	117716813
1	117865492	117865493	1	117865492	117865493
1	117912256	117912257	1	117912256	117912257
1	118174173	118174174	1	118174173	118174174
1	118215698	118215699	2	118215698	118215699
1	118366977	118366978	3	118366977	118366978
1	118450637	118450638	1	118450637	118450638
1	118450766	118450767	1	118450766	118450767
1	119259795	119259796	1	119259795	119259796
1	119551196	119551197	3	119551196	119551197
1	119953248	119953249	1	119953248	119953249
1	119953283	119953284	1	119953283	119953284
1	120401149	120401150	1	120401149	120401150
1	120511844	120511845	1	120511844	120511845
1	120925320	120925321	6	120925252	120925253
1	120925556	120925557	2	120925556	120925557
1	120925730	120925731	4	120925712	120925713
1	120925887	120925888	1	120925887	120925888
1	120925932	120925933	1	120925932	120925933
1	120925968	120925969	1	120925968	120925969
1	120926063	120926064	4	120926059	120926060
1	120927092	120927093	1	120927092	120927093
1	120932832	120932833	6	120932826	120932827
1	120937888	120937889	1	120937888	120937889
1	120937922	120937923	1	120937922	120937923
1	120937931	120937932	1	120937931	120937932
1	120952455	120952456	1	120952455	120952456
1	120956980	120956981	1	120956980	120956981
1	121123142	121123143	1	121123142	121123143
1	121529627	121529628	2	121529627	121529628
1	121699684	121699685	1	121699684	121699685
1	121718975	121718976	1	121718975	121718976
1	121801405	121801406	1	121801405	121801406
1	122159510	122159511	4	122159442	122159443
1	122234299	122234300	2	122234299	122234300
1	122234328	122234329	1	122234328	122234329
1	122234335	122234336	2	122234335	122234336
1	122244499	122244500	2	122244499	122244500
1	122644285	122644286	8	122644225	122644226
1	123368436	123368437	2	123368436	123368437
1	123368615	123368616	1	123368615	123368616
1	123368652	123368653	2	123368652	123368653
1	124048486	124048487	1	124048486	124048487
1	124352285	124352286	1	124352285	124352286
1	124912089	124912090	4	124912031	124912032
1	125361601	125361602	1	125361601	125361602
1	125362084	125362085	1	125362084	125362085
1	125570119	125570120	1	125570119	125570120
1	125570304	125570305	3	125570267	125570268
1	125570529	125570530	1	125570529	125570530
1	125681762	125681763	1	125681762	125681763
1	125747067	125747068	1	125747067	125747068
1	125747412	125747413	1	125747412	125747413
1	125914586	125914587	2	125914586	125914587
1	125969192	125969193	1	125969192	125969193
1	126024000	126024001	1	126024000	126024001
1	126041713	126041714	1	126041713	126041714
1	126061339	126061340	1	126061339	126061340
1	126173568	126173569	1	126173568	126173569
1	126188000	126188001	1	126188000	126188001
1	126227976	126227977	1	126227976	126227977
1	126228168	126228169	1	126228168	126228169
1	127184873	127184874	2	127184873	127184874
1	127184966	127184967	1	127184966	127184967
1	127185156	127185157	1	127185156	127185157
1	127534431	127534432	1	127534431	127534432
1	127534542	127534543	1	127534542	127534543
1	127534654	127534655	5	127534603	127534604
1	127541690	127541691	1	127541690	127541691
1	127609752	127609753	9	127609714	127609715
1	127771531	127771532	3	127771531	127771532
1	127832710	127832711	1	127832710	127832711
1	127862575	127862576	3	127862558	127862559
1	127889657	127889658	5	127889638	127889639
1	127891754	127891755	1	127891754	127891755
1	127967623	127967624	1	127967623	127967624
1	127967637	127967638	1	127967637	127967638
1	127967645	127967646	1	127967645	127967646
1	127967660	127967661	1	127967660	127967661
1	127967677	127967678	1	127967677	127967678
1	127968519	127968520	2	127968519	127968520
1	127968575	127968576	1	127968575	127968576
1	128051473	128051474	1	128051473	128051474
1	128123950	128123951	1	128123950	128123951
1	128124273	128124274	1	128124273	128124274
1	128389341	128389342	1	128389341	128389342
1	128389374	128389375	3	128389352	128389353
1	128389427	128389428	2	128389427	128389428
1	128389519	128389520	4	128389474	128389475
1	128482576	128482577	5	128482470	128482471
1	128503152	128503153	1	128503152	128503153
1	128559931	128559932	3	128548447	128548448
1	128560070	128560071	1	128560070	128560071
1	128561576	128561577	3	128561576	128561577
1	129002580	129002581	1	129002580	129002581
1	129085110	129085111	3	129085090	129085091
1	129085385	129085386	1	129085385	129085386
1	129086508	129086509	1	129086508	129086509
1	129300489	129300490	3	129300489	129300490
1	129774629	129774630	1	129774629	129774630
1	129819634	129819635	1	129819634	129819635
1	129861308	129861309	2	129861308	129861309
1	129936334	129936335	1	129936334	129936335
1	129946345	129946346	1	129946345	129946346
1	129963744	129963745	1	129963744	129963745
1	129983568	129983569	1	129983568	129983569
1	130093167	130093168	1	130093167	130093168
1	130093360	130093361	1	130093360	130093361
1	130183664	130183665	1	130183664	130183665
1	130183766	130183767	1	130183766	130183767
1	130188715	130188716	1	130188715	130188716
1	130188729	130188730	1	130188729	130188730
1	130192460	130192461	1	130192460	130192461
1	130192465	130192466	1	130192465	130192466
1	130192515	130192516	1	130192515	130192516
1	130192752	130192753	6	130192647	130192648
1	130192880	130192881	1	130192880	130192881
1	130192918	130192919	3	130192916	130192917
1	130193015	130193016	3	130192973	130192974
1	130193658	130193659	13	130193602	130193603
1	130194501	130194502	1	130194501	130194502
1	130194511	130194512	1	130194511	130194512
1	130249837	130249838	1	130249837	130249838
1	130277992	130277993	1	130277992	130277993
1	130278005	130278006	1	130278005	130278006
1	130713974	130713975	1	130713974	130713975
1	130802248	130802249	14	130802169	130802170
1	130814348	130814349	1	130814348	130814349
1	130814410	130814411	1	130814410	130814411
1	130814414	130814415	1	130814414	130814415
1	130814440	130814441	1	130814440	130814441
1	131016006	131016007	1	131016006	131016007
1	131131495	131131496	1	131131495	131131496
1	131131502	131131503	1	131131502	131131503
1	131131526	131131527	1	131131526	131131527
1	131131534	131131535	1	131131534	131131535
1	131131562	131131563	1	131131562	131131563
1	131131569	131131570	1	131131569	131131570
1	131131770	131131771	3	131131739	131131740
1	131132481	131132482	2	131132481	131132482
1	131228310	131228311	1	131228310	131228311
1	131228507	131228508	3	131228476	131228477
1	131228595	131228596	1	131228595	131228596
1	131367647	131367648	1	131367647	131367648
1	131367663	131367664	1	131367663	131367664
1	131367704	131367705	1	131367704	131367705
1	131371764	131371765	1	131371764	131371765
1	131371767	131371768	1	131371767	131371768
1	131371841	131371842	1	131371841	131371842
1	131371872	131371873	2	131371872	131371873
1	131375202	131375203	1	131375202	131375203
1	131377046	131377047	11	131377013	131377014
1	131904523	131904524	2	131904523	131904524
1	131904753	131904754	1	131904753	131904754
1	132083884	132083885	2	132083884	132083885
1	132148573	132148574	2	132148573	132148574
1	132148613	132148614	1	132148613	132148614
1	132148711	132148712	1	132148711	132148712
1	132148742	132148743	1	132148742	132148743
1	132150458	132150459	1	132150458	132150459
1	132421682	132421683	2	132421682	132421683
1	133056420	133056421	1	133056420	133056421
1	133056471	133056472	2	133056471	133056472
1	133272830	133272831	2	133272830	133272831
1	133398774	133398775	1	133398774	133398775
1	133508719	133508720	1	133508719	133508720
1	133944022	133944023	4	133944018	133944019
1	134093482	134093483	1	134093482	134093483
1	134248073	134248074	1	134248073	134248074
1	134343716	134343717	1	134343716	134343717
1	134453650	134453651	3	134448365	134448366
1	134464048	134464049	1	134464048	134464049
1	134464090	134464091	1	134464090	134464091
1	134483644	134483645	2	134483644	134483645
1	134538737	134538738	1	134538737	134538738
1	134538762	134538763	1	134538762	134538763
1	134538882	134538883	1	134538882	134538883
1	134618756	134618757	2	134618756	134618757
1	134619645	134619646	1	134619645	134619646
1	134693834	134693835	1	134693834	134693835
1	134741792	134741793	1	134741792	134741793
1	134741838	134741839	1	134741838	134741839
1	134749302	134749303	2	134749302	134749303
1	134891228	134891229	1	134891228	134891229
1	134905953	134905954	1	134905953	134905954
1	134938578	134938579	1	134938578	134938579
1	134949341	134949342	1	134949341	134949342
1	134957769	134957770	1	134957769	134957770
1	134957832	134957833	5	134957775	134957776
1	134982009	134982010	1	134982009	134982010
1	135015374	135015375	1	135015374	135015375
1	135015392	135015393	4	135015381	135015382
1	135195070	135195071	1	135195070	135195071
1	135195183	135195184	1	135195183	135195184
1	135302259	135302260	2	135302259	135302260
1	135317031	135317032	1	135317031	135317032
1	135352527	135352528	1	135352527	135352528
1	135368587	135368588	1	135368587	135368588
1	135403631	135403632	1	135403631	135403632
1	135410172	135410173	1	135410172	135410173
1	135413559	135413560	1	135413559	135413560
1	135424247	135424248	1	135424247	135424248
1	135494106	135494107	1	135494106	135494107
1	135523266	135523267	1	135523266	135523267
1	135523363	135523364	1	135523363	135523364
1	135662750	135662751	1	135662750	135662751
1	135662893	135662894	1	135662893	135662894
1	135700442	135700443	1	135700442	135700443
1	135700895	135700896	8	135700762	135700763
1	135713141	135713142	1	135713141	135713142
1	135984076	135984077	2	135984076	135984077
1	136031477	136031478	5	136031469	136031470
1	136093518	136093519	1	136093518	136093519
1	136175717	136175718	1	136175717	136175718
1	136247003	136247004	1	136247003	136247004
1	136303809	136303810	8	136303760	136303761
1	136432913	136432914	1	136432913	136432914
1	136488066	136488067	4	136487981	136487982
1	136663485	136663486	1	136663485	136663486
1	136663631	136663632	1	136663631	136663632
1	136677876	136677877	1	136677876	136677877
1	136677879	136677880	1	136677879	136677880
1	136677909	136677910	1	136677909	136677910
1	136691412	136691413	1	136691412	136691413
1	136976975	136976976	1	136976975	136976976
1	136977009	136977010	1	136977009	136977010
1	137619841	137619842	1	137619841	137619842
1	137962879	137962880	1	137962879	137962880
1	138368036	138368037	1	138368036	138368037
1	138502170	138502171	1	138502170	138502171
1	138502301	138502302	1	138502301	138502302
1	138792676	138792677	1	138792676	138792677
1	138840846	138840847	1	138840846	138840847
1	139093110	139093111	1	139093110	139093111
1	139127094	139127095	3	139127094	139127095
1	139217559	139217560	2	139217559	139217560
1	139374119	139374120	1	139374119	139374120
1	139444077	139444078	1	139444077	139444078
1	139495273	139495274	1	139495273	139495274
1	139563575	139563576	1	139563575	139563576
1	139615198	139615199	1	139615198	139615199
1	139642869	139642870	1	139642869	139642870
1	139758521	139758522	1	139758521	139758522
1	139827621	139827622	1	139827621	139827622
1	139827728	139827729	1	139827728	139827729
1	139937202	139937203	3	139937192	139937193
1	139970951	139970952	2	139970951	139970952
1	139987847	139987848	1	139987847	139987848
1	140043075	140043076	1	140043075	140043076
1	140112009	140112010	1	140112009	140112010
1	140138517	140138518	1	140138517	140138518
1	140151159	140151160	1	140151159	140151160
1	140151167	140151168	2	140151167	140151168
1	140248617	140248618	4	140248540	140248541
1	140270310	140270311	1	140270310	140270311
1	140470726	140470727	1	140470726	140470727
1	140645451	140645452	1	140645451	140645452
1	140645463	140645464	1	140645463	140645464
1	140645474	140645475	1	140645474	140645475
1	141220570	141220571	1	141220570	141220571
1	141231989	141231990	1	141231989	141231990
1	141247209	141247210	1	141247209	141247210
1	141247368	141247369	1	141247368	141247369
1	141287247	141287248	1	141287247	141287248
1	141389744	141389745	1	141389744	141389745
1	141389826	141389827	1	141389826	141389827
1	141389851	141389852	1	141389851	141389852
1	141418049	141418050	1	141418049	141418050
1	141459562	141459563	1	141459562	141459563
1	141459733	141459734	1	141459733	141459734
1	141494110	141494111	1	141494110	141494111
1	141516533	141516534	1	141516533	141516534
1	141534525	141534526	1	141534525	141534526
1	141631419	141631420	1	141631419	141631420
1	141673838	141673839	1	141673838	141673839
1	141705909	141705910	1	141705909	141705910
1	141705950	141705951	1	141705950	141705951
1	141713131	141713132	1	141713131	141713132
1	141722950	141722951	1	141722950	141722951
1	141723000	141723001	1	141723000	141723001
1	141736043	141736044	1	141736043	141736044
1	141756577	141756578	1	141756577	141756578
1	141773708	141773709	1	141773708	141773709
1	141774345	141774346	2	141774345	141774346
1	141793021	141793022	1	141793021	141793022
1	141793149	141793150	1	141793149	141793150
1	141823227	141823228	1	141823227	141823228
1	141846936	141846937	1	141846936	141846937
1	141847010	141847011	1	141847010	141847011
1	141847070	141847071	6	141847038	141847039
1	141862433	141862434	1	141862433	141862434
1	141862471	141862472	3	141862443	141862444
1	141862564	141862565	1	141862564	141862565
1	141862595	141862596	1	141862595	141862596
1	141865940	141865941	3	141865933	141865934
1	141870999	141871000	1	141870999	141871000
1	141892545	141892546	1	141892545	141892546
1	141941783	141941784	2	141941783	141941784
1	142013198	142013199	1	142013198	142013199
1	142013316	142013317	1	142013316	142013317
1	142032649	142032650	1	142032649	142032650
1	142036286	142036287	1	142036286	142036287
1	142036340	142036341	1	142036340	142036341
1	142036365	142036366	1	142036365	142036366
1	142036392	142036393	1	142036392	142036393
1	142036520	142036521	1	142036520	142036521
1	142040383	142040384	15	142040145	142040146
1	142069595	142069596	1	142069595	142069596
1	142079648	142079649	2	142079648	142079649
1	142079682	142079683	1	142079682	142079683
1	142079814	142079815	1	142079814	142079815
1	142080744	142080745	32	142080504	142080505
1	142084252	142084253	1	142084252	142084253
1	142084274	142084275	1	142084274	142084275
1	142084293	142084294	1	142084293	142084294
1	142084311	142084312	1	142084311	142084312
1	142096487	142096488	10	142096385	142096386
1	142100008	142100009	1	142100008	142100009
1	142100038	142100039	1	142100038	142100039
1	142115258	142115259	1	142115258	142115259
1	142115361	142115362	1	142115361	142115362
1	142115377	142115378	1	142115377	142115378
1	142115483	142115484	1	142115483	142115484
1	142115493	142115494	1	142115493	142115494
1	142115540	142115541	1	142115540	142115541
1	142194538	142194539	1	142194538	142194539
1	142202933	142202934	1	142202933	142202934
1	142237820	142237821	1	142237820	142237821
1	142237832	142237833	1	142237832	142237833
1	142237851	142237852	1	142237851	142237852
1	142237895	142237896	1	142237895	142237896
1	142237915	142237916	1	142237915	142237916
1	142238002	142238003	1	142238002	142238003
1	142238029	142238030	1	142238029	142238030
1	142238052	142238053	1	142238052	142238053
1	142238113	142238114	1	142238113	142238114
1	142238121	142238122	1	142238121	142238122
1	142238130	142238131	1	142238130	142238131
1	142238140	142238141	1	142238140	142238141
1	142238148	142238149	1	142238148	142238149
1	142238153	142238154	1	142238153	142238154
1	142238163	142238164	1	142238163	142238164
1	142238167	142238168	1	142238167	142238168
1	142238589	142238590	1	142238589	142238590
1	142238615	142238616	1	142238615	142238616
1	142238628	142238629	1	142238628	142238629
1	142238647	142238648	1	142238647	142238648
1	142238649	142238650	1	142238649	142238650
1	142238660	142238661	1	142238660	142238661
1	142238723	142238724	1	142238723	142238724
1	142238729	142238730	1	142238729	142238730
1	142238732	142238733	1	142238732	142238733
1	142238749	142238750	1	142238749	142238750
1	142238765	142238766	1	142238765	142238766
1	142238771	142238772	1	142238771	142238772
1	142238805	142238806	1	142238805	142238806
1	142238829	142238830	1	142238829	142238830
1	142238833	142238834	1	142238833	142238834
1	142238839	142238840	1	142238839	142238840
1	142238856	142238857	1	142238856	142238857
1	142238863	142238864	1	142238863	142238864
1	142238875	142238876	1	142238875	142238876
1	142238903	142238904	1	142238903	142238904
1	142238919	142238920	1	142238919	142238920
1	142238925	142238926	1	142238925	142238926
1	142238929	142238930	1	142238929	142238930
1	142238937	142238938	1	142238937	142238938
1	142238958	142238959	1	142238958	142238959
1	142238974	142238975	1	142238974	142238975
1	142239031	142239032	1	142239031	142239032
1	142239054	142239055	1	142239054	142239055
1	142239089	142239090	1	142239089	142239090
1	142239234	142239235	1	142239234	142239235
1	142239250	142239251	1	142239250	142239251
1	142239262	142239263	1	142239262	142239263
1	142239271	142239272	1	142239271	142239272
1	142239273	142239274	1	142239273	142239274
1	142239285	142239286	1	142239285	142239286
1	142239293	142239294	1	142239293	142239294
1	142239303	142239304	1	142239303	142239304
1	142239431	142239432	1	142239431	142239432
1	142239438	142239439	1	142239438	142239439
1	142239448	142239449	1	142239448	142239449
1	142239453	142239454	1	142239453	142239454
1	142239459	142239460	1	142239459	142239460
1	142239472	142239473	1	142239472	142239473
1	142239492	142239493	1	142239492	142239493
1	142239520	142239521	1	142239520	142239521
1	142239559	142239560	1	142239559	142239560
1	142239567	142239568	1	142239567	142239568
1	142239596	142239597	1	142239596	142239597
1	142239731	142239732	1	142239731	142239732
1	142239736	142239737	1	142239736	142239737
1	142239762	142239763	1	142239762	142239763
1	142239773	142239774	1	142239773	142239774
1	142239790	142239791	1	142239790	142239791
1	142239794	142239795	1	142239794	142239795
1	142239796	142239797	1	142239796	142239797
1	142239803	142239804	1	142239803	142239804
1	142239808	142239809	1	142239808	142239809
1	142239819	142239820	1	142239819	142239820
1	142239825	142239826	1	142239825	142239826
1	142239843	142239844	1	142239843	142239844
1	142239849	142239850	1	142239849	142239850
1	142239861	142239862	1	142239861	142239862
1	142239871	142239872	1	142239871	142239872
1	142239875	142239876	1	142239875	142239876
1	142239951	142239952	1	142239951	142239952
1	142239960	142239961	1	142239960	142239961
1	142239964	142239965	1	142239964	142239965
1	142239970	142239971	1	142239970	142239971
1	142240015	142240016	1	142240015	142240016
1	142240050	142240051	1	142240050	142240051
1	142266650	142266651	1	142266650	142266651
1	142290792	142290793	1	142290792	142290793
1	142360495	142360496	1	142360495	142360496
1	142365230	142365231	2	142365230	142365231
1	142367390	142367391	1	142367390	142367391
1	142394079	142394080	1	142394079	142394080
1	142394149	142394150	3	142394124	142394125
1	142409367	142409368	1	142409367	142409368
1	142409392	142409393	2	142409392	142409393
1	142492165	142492166	1	142492165	142492166
1	142493369	142493370	1	142493369	142493370
1	142493430	142493431	1	142493430	142493431
1	142504661	142504662	1	142504661	142504662
1	142504707	142504708	1	142504707	142504708
1	142517379	142517380	1	142517379	142517380
1	142525159	142525160	3	142525107	142525108
1	142540068	142540069	1	142540068	142540069
1	142544597	142544598	1	142544597	142544598
1	142544653	142544654	1	142544653	142544654
1	142544751	142544752	4	142544688	142544689
1	142567456	142567457	3	142567453	142567454
1	142567750	142567751	1	142567750	142567751
1	142583560	142583561	1	142583560	142583561
1	142626545	142626546	1	142626545	142626546
1	142672975	142672976	1	142672975	142672976
1	142710520	142710521	5	142710486	142710487
1	142710545	142710546	1	142710545	142710546
1	142723285	142723286	1	142723285	142723286
1	142734823	142734824	2	142734823	142734824
1	142751786	142751787	1	142751786	142751787
1	142751913	142751914	1	142751913	142751914
1	142799176	142799177	1	142799176	142799177
1	142807453	142807454	1	142807453	142807454
1	142818415	142818416	1	142818415	142818416
1	142828604	142828605	4	142828595	142828596
1	142832334	142832335	1	142832334	142832335
1	142865731	142865732	1	142865731	142865732
1	142894253	142894254	1	142894253	142894254
1	142916049	142916050	3	142915991	142915992
1	142916787	142916788	1	142916787	142916788
1	142916948	142916949	1	142916948	142916949
1	142939274	142939275	1	142939274	142939275
1	142958044	142958045	2	142958044	142958045
1	143022394	143022395	1	143022394	143022395
1	143032957	143032958	1	143032957	143032958
1	143078028	143078029	1	143078028	143078029
1	143078034	143078035	1	143078034	143078035
1	143078094	143078095	1	143078094	143078095
1	143087588	143087589	1	143087588	143087589
1	143087745	143087746	1	143087745	143087746
1	143088204	143088205	1	143088204	143088205
1	143094955	143094956	1	143094955	143094956
1	143098868	143098869	1	143098868	143098869
1	143098911	143098912	2	143098911	143098912
1	143098936	143098937	1	143098936	143098937
1	143158890	143158891	1	143158890	143158891
1	143174736	143174737	2	143174736	143174737
1	143225184	143225185	1	143225184	143225185
1	143293569	143293570	1	143293569	143293570
1	143294072	143294073	2	143294072	143294073
1	143295078	143295079	1	143295078	143295079
1	143296151	143296152	1	143296151	143296152
1	143311320	143311321	3	143311229	143311230
1	143313952	143313953	1	143313952	143313953
1	143314079	143314080	1	143314079	143314080
1	143318546	143318547	1	143318546	143318547
1	143325237	143325238	1	143325237	143325238
1	143325517	143325518	1	143325517	143325518
1	143328742	143328743	4	143328727	143328728
1	143328989	143328990	1	143328989	143328990
1	143332838	143332839	1	143332838	143332839
1	143340026	143340027	1	143340026	143340027
1	143346475	143346476	1	143346475	143346476
1	143364700	143364701	1	143364700	143364701
1	143364743	143364744	1	143364743	143364744
1	143368114	143368115	1	143368114	143368115
1	143374131	143374132	1	143374131	143374132
1	143421223	143421224	1	143421223	143421224
1	143453802	143453803	1	143453802	143453803
1	143453910	143453911	1	143453910	143453911
1	143453912	143453913	1	143453912	143453913
1	143454065	143454066	1	143454065	143454066
1	143456136	143456137	1	143456136	143456137
1	143456207	143456208	4	143456190	143456191
1	143485336	143485337	1	143485336	143485337
1	143497548	143497549	1	143497548	143497549
1	143497598	143497599	1	143497598	143497599
1	143513189	143513190	1	143513189	143513190
1	143515371	143515372	1	143515371	143515372
1	143515442	143515443	1	143515442	143515443
1	143516765	143516766	1	143516765	143516766
1	143517584	143517585	1	143517584	143517585
1	143517603	143517604	1	143517603	143517604
1	143539657	143539658	1	143539657	143539658
1	143539680	143539681	1	143539680	143539681
1	143539883	143539884	1	143539883	143539884
1	143571113	143571114	1	143571113	143571114
1	143580746	143580747	1	143580746	143580747
1	143581919	143581920	1	143581919	143581920
1	143589242	143589243	1	143589242	143589243
1	143642289	143642290	1	143642289	143642290
1	143781945	143781946	1	143781945	143781946
1	143790602	143790603	1	143790602	143790603
1	143793426	143793427	1	143793426	143793427
1	143806524	143806525	1	143806524	143806525
1	143817688	143817689	1	143817688	143817689
1	143817737	143817738	1	143817737	143817738
1	143836161	143836162	1	143836161	143836162
1	143836393	143836394	1	143836393	143836394
1	143851169	143851170	1	143851169	143851170
1	143867752	143867753	1	143867752	143867753
1	143869904	143869905	9	143869798	143869799
1	143872325	143872326	1	143872325	143872326
1	143873940	143873941	3	143873848	143873849
1	143874002	143874003	1	143874002	143874003
1	143877698	143877699	1	143877698	143877699
1	143889226	143889227	1	143889226	143889227
1	143935077	143935078	1	143935077	143935078
1	143975353	143975354	2	143975353	143975354
1	144006474	144006475	1	144006474	144006475
1	144006625	144006626	1	144006625	144006626
1	144019177	144019178	2	144019177	144019178
1	144019184	144019185	1	144019184	144019185
1	144019197	144019198	2	144019197	144019198
1	144019204	144019205	2	144019204	144019205
1	144025901	144025902	1	144025901	144025902
1	144025935	144025936	1	144025935	144025936
1	144025937	144025938	1	144025937	144025938
1	144025986	144025987	1	144025986	144025987
1	144025993	144025994	1	144025993	144025994
1	144026016	144026017	1	144026016	144026017
1	144026080	144026081	1	144026080	144026081
1	144026182	144026183	1	144026182	144026183
1	144026207	144026208	1	144026207	144026208
1	144026217	144026218	1	144026217	144026218
1	144070070	144070071	1	144070070	144070071
1	144111731	144111732	1	144111731	144111732
1	144137448	144137449	1	144137448	144137449
1	144139069	144139070	1	144139069	144139070
1	144140981	144140982	1	144140981	144140982
1	144144462	144144463	1	144144462	144144463
1	144152463	144152464	1	144152463	144152464
1	144154306	144154307	10	144154246	144154247
1	144156886	144156887	1	144156886	144156887
1	144156945	144156946	1	144156945	144156946
1	144177918	144177919	1	144177918	144177919
1	144179173	144179174	1	144179173	144179174
1	144179281	144179282	1	144179281	144179282
1	144179339	144179340	1	144179339	144179340
1	144179348	144179349	1	144179348	144179349
1	144179401	144179402	1	144179401	144179402
1	144179487	144179488	1	144179487	144179488
1	144184431	144184432	1	144184431	144184432
1	144213092	144213093	1	144213092	144213093
1	144217299	144217300	1	144217299	144217300
1	144223565	144223566	1	144223565	144223566
1	144224615	144224616	10	144224469	144224470
1	144243953	144243954	1	144243953	144243954
1	144280069	144280070	2	144280069	144280070
1	144286041	144286042	1	144286041	144286042
1	144287635	144287636	1	144287635	144287636
1	144287661	144287662	1	144287661	144287662
1	144287724	144287725	1	144287724	144287725
1	144287738	144287739	1	144287738	144287739
1	144314894	144314895	1	144314894	144314895
1	144319126	144319127	1	144319126	144319127
1	144325549	144325550	1	144325549	144325550
1	144338613	144338614	1	144338613	144338614
1	144360996	144360997	1	144360996	144360997
1	144361081	144361082	1	144361081	144361082
1	144361162	144361163	1	144361162	144361163
1	144362089	144362090	1	144362089	144362090
1	144400905	144400906	1	144400905	144400906
1	144401189	144401190	1	144401189	144401190
1	144402073	144402074	1	144402073	144402074
1	144425210	144425211	5	144425105	144425106
1	144458943	144458944	1	144458943	144458944
1	144466641	144466642	1	144466641	144466642
1	144577336	144577337	5	144571487	144571488
1	144592880	144592881	2	144592880	144592881
1	144611002	144611003	1	144611002	144611003
1	144614681	144614682	1	144614681	144614682
1	144614744	144614745	1	144614744	144614745
1	144618684	144618685	1	144618684	144618685
1	144618755	144618756	2	144618755	144618756
1	144619293	144619294	17	144619097	144619098
1	144639088	144639089	1	144639088	144639089
1	144658646	144658647	1	144658646	144658647
1	144659226	144659227	1	144659226	144659227
1	144659249	144659250	1	144659249	144659250
1	144659322	144659323	6	144659300	144659301
1	144659390	144659391	1	144659390	144659391
1	144665883	144665884	1	144665883	144665884
1	144691999	144692000	1	144691999	144692000
1	144695339	144695340	1	144695339	144695340
1	144709719	144709720	1	144709719	144709720
1	144709907	144709908	1	144709907	144709908
1	144717494	144717495	1	144717494	144717495
1	144730132	144730133	1	144730132	144730133
1	144754158	144754159	1	144754158	144754159
1	144754217	144754218	1	144754217	144754218
1	144760427	144760428	1	144760427	144760428
1	144760591	144760592	1	144760591	144760592
1	144761821	144761822	1	144761821	144761822
1	144776079	144776080	1	144776079	144776080
1	144817838	144817839	1	144817838	144817839
1	144833196	144833197	1	144833196	144833197
1	144844401	144844402	1	144844401	144844402
1	144850684	144850685	1	144850684	144850685
1	144862229	144862230	1	144862229	144862230
1	144862267	144862268	1	144862267	144862268
1	144864369	144864370	1	144864369	144864370
1	144866981	144866982	1	144866981	144866982
1	144867017	144867018	1	144867017	144867018
1	144867853	144867854	1	144867853	144867854
1	144870634	144870635	1	144870634	144870635
1	144885924	144885925	1	144885924	144885925
1	144930437	144930438	1	144930437	144930438
1	144936870	144936871	1	144936870	144936871
1	144936875	144936876	1	144936875	144936876
1	144937020	144937021	1	144937020	144937021
1	144937057	144937058	1	144937057	144937058
1	144955988	144955989	1	144955988	144955989
1	144960307	144960308	4	144960285	144960286
1	144960374	144960375	1	144960374	144960375
1	144960389	144960390	1	144960389	144960390
1	145000412	145000413	1	145000412	145000413
1	145000416	145000417	1	145000416	145000417
1	145016395	145016396	1	145016395	145016396
1	145089743	145089744	1	145089743	145089744
1	145090391	145090392	1	145090391	145090392
1	145090456	145090457	4	145090445	145090446
1	145090566	145090567	1	145090566	145090567
1	145090614	145090615	1	145090614	145090615
1	145091726	145091727	1	145091726	145091727
1	145094274	145094275	1	145094274	145094275
1	145099755	145099756	1	145099755	145099756
1	145106937	145106938	1	145106937	145106938
1	145106943	145106944	1	145106943	145106944
1	145126332	145126333	1	145126332	145126333
1	145129639	145129640	1	145129639	145129640
1	145133387	145133388	1	145133387	145133388
1	145157914	145157915	1	145157914	145157915
1	145158027	145158028	1	145158027	145158028
1	145172918	145172919	1	145172918	145172919
1	145177902	145177903	2	145177902	145177903
1	145177989	145177990	1	145177989	145177990
1	145198378	145198379	1	145198378	145198379
1	145198438	145198439	1	145198438	145198439
1	145209263	145209264	5	145209256	145209257
1	145218489	145218490	1	145218489	145218490
1	145223382	145223383	1	145223382	145223383
1	145232678	145232679	1	145232678	145232679
1	145246183	145246184	1	145246183	145246184
1	145249487	145249488	1	145249487	145249488
1	145257147	145257148	1	145257147	145257148
1	145257253	145257254	1	145257253	145257254
1	145257822	145257823	10	145257720	145257721
1	145257886	145257887	1	145257886	145257887
1	145258064	145258065	20	145257905	145257906
1	145258269	145258270	2	145258269	145258270
1	145258402	145258403	1	145258402	145258403
1	145269733	145269734	2	145269733	145269734
1	145271323	145271324	5	145271214	145271215
1	145276322	145276323	2	145276322	145276323
1	145276333	145276334	1	145276333	145276334
1	145276778	145276779	1	145276778	145276779
1	145276878	145276879	1	145276878	145276879
1	145277483	145277484	1	145277483	145277484
1	145278141	145278142	1	145278141	145278142
1	145278163	145278164	1	145278163	145278164
1	145278275	145278276	1	145278275	145278276
1	145279974	145279975	1	145279974	145279975
1	145280188	145280189	1	145280188	145280189
1	145293083	145293084	1	145293083	145293084
1	145293941	145293942	3	145293873	145293874
1	145294230	145294231	1	145294230	145294231
1	145294803	145294804	1	145294803	145294804
1	145294835	145294836	1	145294835	145294836
1	145294923	145294924	5	145294905	145294906
1	145296234	145296235	7	145296209	145296210
1	145296313	145296314	1	145296313	145296314
1	145296608	145296609	1	145296608	145296609
1	145297317	145297318	1	145297317	145297318
1	145311369	145311370	1	145311369	145311370
1	145312884	145312885	1	145312884	145312885
1	145315848	145315849	1	145315848	145315849
1	145316502	145316503	1	145316502	145316503
1	145319058	145319059	2	145319058	145319059
1	145323794	145323795	1	145323794	145323795
1	145324740	145324741	1	145324740	145324741
1	145326714	145326715	1	145326714	145326715
1	145370396	145370397	1	145370396	145370397
1	145371844	145371845	9	145371797	145371798
1	145383430	145383431	1	145383430	145383431
1	145390576	145390577	4	145390555	145390556
1	145436821	145436822	1	145436821	145436822
1	145453498	145453499	1	145453498	145453499
1	145453548	145453549	1	145453548	145453549
1	145484642	145484643	1	145484642	145484643
1	145484728	145484729	4	145484708	145484709
1	145485038	145485039	5	145485003	145485004
1	145547153	145547154	1	145547153	145547154
1	145547170	145547171	1	145547170	145547171
1	145549067	145549068	3	145549038	145549039
1	145552629	145552630	1	145552629	145552630
1	145552941	145552942	1	145552941	145552942
1	145578810	145578811	1	145578810	145578811
1	145580367	145580368	1	145580367	145580368
1	145580658	145580659	1	145580658	145580659
1	145592105	145592106	1	145592105	145592106
1	145607709	145607710	1	145607709	145607710
1	145617153	145617154	1	145617153	145617154
1	145617606	145617607	1	145617606	145617607
1	145622297	145622298	1	145622297	145622298
1	145622453	145622454	1	145622453	145622454
1	145668849	145668850	1	145668849	145668850
1	145668861	145668862	1	145668861	145668862
1	145668876	145668877	1	145668876	145668877
1	145668888	145668889	1	145668888	145668889
1	145669930	145669931	1	145669930	145669931
1	145670839	145670840	1	145670839	145670840
1	145670899	145670900	4	145670873	145670874
1	145670939	145670940	1	145670939	145670940
1	145670942	145670943	1	145670942	145670943
1	145670944	145670945	1	145670944	145670945
1	145670971	145670972	3	145670959	145670960
1	145672657	145672658	22	145672520	145672521
1	145673086	145673087	1	145673086	145673087
1	145676450	145676451	3	145676431	145676432
1	145676938	145676939	1	145676938	145676939
1	145685636	145685637	1	145685636	145685637
1	145704998	145704999	1	145704998	145704999
1	145728397	145728398	5	145728328	145728329
1	145735148	145735149	1	145735148	145735149
1	145740041	145740042	4	145739993	145739994
1	145740115	145740116	1	145740115	145740116
1	145786830	145786831	1	145786830	145786831
1	145806645	145806646	1	145806645	145806646
1	145821475	145821476	4	145821467	145821468
1	145824222	145824223	1	145824222	145824223
1	145825945	145825946	1	145825945	145825946
1	145826208	145826209	1	145826208	145826209
1	145829953	145829954	1	145829953	145829954
1	145834880	145834881	3	145834834	145834835
1	145837021	145837022	9	145836895	145836896
1	145837747	145837748	3	145837715	145837716
1	145848320	145848321	1	145848320	145848321
1	145852448	145852449	14	145852405	145852406
1	145853965	145853966	1	145853965	145853966
1	145862607	145862608	1	145862607	145862608
1	145862780	145862781	3	145862762	145862763
1	145865837	145865838	6	145865823	145865824
1	145890729	145890730	1	145890729	145890730
1	145912385	145912386	1	145912385	145912386
1	145912415	145912416	1	145912415	145912416
1	145912513	145912514	1	145912513	145912514
1	145914254	145914255	1	145914254	145914255
1	145975273	145975274	1	145975273	145975274
1	145983950	145983951	7	145983911	145983912
1	145990110	145990111	1	145990110	145990111
1	146003038	146003039	1	146003038	146003039
1	146026029	146026030	1	146026029	146026030
1	146032031	146032032	1	146032031	146032032
1	146055408	146055409	1	146055408	146055409
1	146055681	146055682	1	146055681	146055682
1	146087062	146087063	1	146087062	146087063
1	146087131	146087132	4	146087065	146087066
1	146087212	146087213	4	146087199	146087200
1	146135241	146135242	1	146135241	146135242
1	146210769	146210770	1	146210769	146210770
1	146232078	146232079	1	146232078	146232079
1	146259886	146259887	1	146259886	146259887
1	146260612	146260613	2	146260612	146260613
1	146260765	146260766	1	146260765	146260766
1	146263069	146263070	1	146263069	146263070
1	146263071	146263072	1	146263071	146263072
1	146263073	146263074	1	146263073	146263074
1	146263096	146263097	1	146263096	146263097
1	146263109	146263110	1	146263109	146263110
1	146263114	146263115	1	146263114	146263115
1	146394730	146394731	1	146394730	146394731
1	146394754	146394755	1	146394754	146394755
1	146394925	146394926	3	146394913	146394914
1	146394964	146394965	1	146394964	146394965
1	146424070	146424071	2	146424070	146424071
1	146451513	146451514	1	146451513	146451514
1	146451550	146451551	1	146451550	146451551
1	146451563	146451564	1	146451563	146451564
1	146451579	146451580	1	146451579	146451580
1	146451628	146451629	1	146451628	146451629
1	146451639	146451640	1	146451639	146451640
1	146493795	146493796	2	146493795	146493796
1	146608652	146608653	1	146608652	146608653
1	146608689	146608690	1	146608689	146608690
1	146619050	146619051	1	146619050	146619051
1	146619056	146619057	1	146619056	146619057
1	146636116	146636117	7	146635887	146635888
1	146680827	146680828	1	146680827	146680828
1	146680852	146680853	1	146680852	146680853
1	146763631	146763632	1	146763631	146763632
1	146771806	146771807	5	146771745	146771746
1	146773469	146773470	2	146773469	146773470
1	146773518	146773519	1	146773518	146773519
1	146773533	146773534	1	146773533	146773534
1	146773575	146773576	1	146773575	146773576
1	146773599	146773600	1	146773599	146773600
1	146780079	146780080	1	146780079	146780080
1	146823826	146823827	1	146823826	146823827
1	146852271	146852272	2	146852271	146852272
1	146852417	146852418	1	146852417	146852418
1	146888525	146888526	1	146888525	146888526
1	146888617	146888618	2	146888617	146888618
1	146912687	146912688	1	146912687	146912688
1	147042023	147042024	2	147042023	147042024
1	147042065	147042066	1	147042065	147042066
1	147047532	147047533	1	147047532	147047533
1	147047565	147047566	1	147047565	147047566
1	147048136	147048137	1	147048136	147048137
1	147048151	147048152	1	147048151	147048152
1	147048176	147048177	1	147048176	147048177
1	147048270	147048271	2	147048270	147048271
1	147243565	147243566	1	147243565	147243566
1	147246547	147246548	1	147246547	147246548
1	147267732	147267733	1	147267732	147267733
1	147395509	147395510	2	147395509	147395510
1	147526284	147526285	1	147526284	147526285
1	147526310	147526311	1	147526310	147526311
1	147526315	147526316	1	147526315	147526316
1	147526318	147526319	1	147526318	147526319
1	147768519	147768520	2	147768519	147768520
1	147780316	147780317	1	147780316	147780317
1	147780480	147780481	3	147780334	147780335
1	147817601	147817602	1	147817601	147817602
1	147820384	147820385	3	147820362	147820363
1	147866077	147866078	8	147865987	147865988
1	148013631	148013632	3	148013631	148013632
1	148083826	148083827	1	148083826	148083827
1	148122057	148122058	3	148122012	148122013
1	148124371	148124372	3	148124366	148124367
1	148148538	148148539	3	148148538	148148539
1	148306879	148306880	1	148306879	148306880
1	148321653	148321654	1	148321653	148321654
1	148321666	148321667	1	148321666	148321667
1	148321711	148321712	1	148321711	148321712
1	148321725	148321726	1	148321725	148321726
1	148321836	148321837	1	148321836	148321837
1	148321846	148321847	1	148321846	148321847
1	148321855	148321856	1	148321855	148321856
1	148321860	148321861	1	148321860	148321861
1	148321869	148321870	1	148321869	148321870
1	148321872	148321873	1	148321872	148321873
1	148321898	148321899	1	148321898	148321899
1	148321936	148321937	1	148321936	148321937
1	148321942	148321943	1	148321942	148321943
1	148321962	148321963	1	148321962	148321963
1	148322226	148322227	1	148322226	148322227
1	148322339	148322340	1	148322339	148322340
1	148364870	148364871	1	148364870	148364871
1	148364893	148364894	1	148364893	148364894
1	148365013	148365014	4	148365001	148365002
1	148377121	148377122	1	148377121	148377122
1	148377154	148377155	1	148377154	148377155
1	148377214	148377215	1	148377214	148377215
1	148378057	148378058	1	148378057	148378058
1	148378069	148378070	1	148378069	148378070
1	148378121	148378122	1	148378121	148378122
1	148378165	148378166	1	148378165	148378166
1	148381130	148381131	3	148381130	148381131
1	148440249	148440250	2	148440249	148440250
1	148442169	148442170	1	148442169	148442170
1	148442173	148442174	1	148442173	148442174
1	148442225	148442226	1	148442225	148442226
1	148442233	148442234	1	148442233	148442234
1	148442628	148442629	1	148442628	148442629
1	148442691	148442692	1	148442691	148442692
1	148442715	148442716	1	148442715	148442716
1	148442770	148442771	1	148442770	148442771
1	148442781	148442782	1	148442781	148442782
1	148461503	148461504	1	148461503	148461504
1	148461624	148461625	1	148461624	148461625
1	148474038	148474039	1	148474038	148474039
1	148503585	148503586	1	148503585	148503586
1	148503612	148503613	1	148503612	148503613
1	148503614	148503615	1	148503614	148503615
1	148503624	148503625	1	148503624	148503625
1	148503632	148503633	1	148503632	148503633
1	148503688	148503689	1	148503688	148503689
1	148503691	148503692	1	148503691	148503692
1	148503713	148503714	1	148503713	148503714
1	148503726	148503727	1	148503726	148503727
1	148503728	148503729	1	148503728	148503729
1	148503735	148503736	1	148503735	148503736
1	148503743	148503744	1	148503743	148503744
1	148503756	148503757	1	148503756	148503757
1	148503766	148503767	1	148503766	148503767
1	148503770	148503771	1	148503770	148503771
1	148503772	148503773	1	148503772	148503773
1	148503800	148503801	1	148503800	148503801
1	148503821	148503822	1	148503821	148503822
1	148503850	148503851	1	148503850	148503851
1	148503858	148503859	1	148503858	148503859
1	148503866	148503867	1	148503866	148503867
1	148503871	148503872	1	148503871	148503872
1	148525844	148525845	7	148525821	148525822
1	148525878	148525879	1	148525878	148525879
1	148525886	148525887	1	148525886	148525887
1	148526046	148526047	15	148525928	148525929
1	148528812	148528813	1	148528812	148528813
1	148541088	148541089	3	148541070	148541071
1	148547918	148547919	1	148547918	148547919
1	148547938	148547939	1	148547938	148547939
1	148547964	148547965	1	148547964	148547965
1	148547992	148547993	3	148547976	148547977
1	148548038	148548039	1	148548038	148548039
1	148548397	148548398	1	148548397	148548398
1	148548400	148548401	1	148548400	148548401
1	148551137	148551138	1	148551137	148551138
1	148606589	148606590	1	148606589	148606590
1	148606751	148606752	1	148606751	148606752
1	148606791	148606792	2	148606791	148606792
1	148606964	148606965	1	148606964	148606965
1	148658546	148658547	1	148658546	148658547
1	148681617	148681618	1	148681617	148681618
1	148701507	148701508	6	148701456	148701457
1	148751777	148751778	1	148751777	148751778
1	148756785	148756786	1	148756785	148756786
1	148788849	148788850	1	148788849	148788850
1	148792508	148792509	1	148792508	148792509
1	148792571	148792572	1	148792571	148792572
1	148796924	148796925	1	148796924	148796925
1	148798229	148798230	1	148798229	148798230
1	148798275	148798276	1	148798275	148798276
1	148809115	148809116	1	148809115	148809116
1	148810539	148810540	1	148810539	148810540
1	148817390	148817391	1	148817390	148817391
1	148834452	148834453	1	148834452	148834453
1	148885156	148885157	1	148885156	148885157
1	148907778	148907779	1	148907778	148907779
1	148941679	148941680	1	148941679	148941680
1	148974022	148974023	1	148974022	148974023
1	148974091	148974092	1	148974091	148974092
1	148975130	148975131	1	148975130	148975131
1	148975167	148975168	1	148975167	148975168
1	148975186	148975187	2	148975186	148975187
1	148978169	148978170	2	148978169	148978170
1	148981034	148981035	1	148981034	148981035
1	148981054	148981055	6	148981041	148981042
1	148981099	148981100	1	148981099	148981100
1	148981121	148981122	1	148981121	148981122
1	148981327	148981328	1	148981327	148981328
1	148981428	148981429	1	148981428	148981429
1	148982002	148982003	1	148982002	148982003
1	148982026	148982027	1	148982026	148982027
[truncated: 101,721 more rows]

## Sheet: Supplementary Table 4
Supplementary Table 4: Description of the CpGs analysed (heritability; top cis- and trans associated SNPs and corresponding P-values; and annotations according to several genomic features (CGI_landscape_annotation: derived from UCSC genome browser (“cpgIslandExt” table); genomic_annotation: derived from Ensembl v112; transposable_element_annotation: UCSC genome browser (“RepeatMasker” table); CAG…
chromosome	CpG_start	CpG_stop	heritability_estimate	lowest_cis_p_value	top_cis_SNP	top_cis_SNP_distance_from_the_CpG_in_bp	lowest_trans_p_value	top_trans_SNP	CGI_landscape_annotation	genomic_annotation	transposable_element_annotation	CAGE_annotation	CAGE_testis_specific_annotation	ATAC_seq_annotation
1	169299	169300	0.34						open_sea	intergenic	LTR	intergenic	intergenic	no_peak
1	320528	320529	0.45						open_sea	intergenic	no_TE	intergenic	intergenic	no_peak
1	320567	320568	0.26						open_sea	intergenic	no_TE	intergenic	intergenic	no_peak
1	321255	321256	0.29						open_sea	intergenic	no_TE	intergenic	intergenic	no_peak
1	321274	321275	0.4						open_sea	intergenic	no_TE	intergenic	intergenic	no_peak
1	321317	321318	0.27						open_sea	intergenic	no_TE	intergenic	intergenic	no_peak
1	323496	323497	0.6	0.000104179794132	1:797355:G:A	473859	5.19294437228e-09	2:123880093:G:A	open_sea	intergenic	no_TE	intergenic	intergenic	no_peak
1	456212	456213	0.35						open_sea	intergenic	no_TE	intergenic	intergenic	no_peak
1	475232	475233	0.45	9.97168433457e-05	1:1397447:G:A	922215			open_sea	intergenic	no_TE	intergenic	TSS+-1500	no_peak
1	475481	475482	0.29	1.93592959207e-06	1:786292:C:T	310811			open_sea	intergenic	no_TE	intergenic	TSS+-1500	no_peak
1	478745	478746	0.32	3.34342065813e-05	1:1208023:G:A	729278			open_sea	intergenic	no_TE	intergenic	intergenic	no_peak
1	478823	478824	0.41	9.97168433457e-05	1:935428:C:T	456605			open_sea	intergenic	no_TE	intergenic	intergenic	no_peak
1	478832	478833	0.63						open_sea	intergenic	no_TE	intergenic	intergenic	no_peak
1	478843	478844	0.14						open_sea	intergenic	no_TE	intergenic	intergenic	no_peak
1	526518	526519	0.37	4.94233555815e-06	1:1242946:G:A	716428			open_sea	intergenic	LINE	intergenic	intergenic	no_peak
1	601776	601777	0.21						open_sea	gene_body	no_TE	intergenic	intergenic	no_peak
1	602415	602416	0						open_sea	gene_body	no_TE	intergenic	intergenic	no_peak
1	608678	608679	0.42						open_sea	intergenic	no_TE	intergenic	intergenic	no_peak
1	636114	636115	0.31						open_sea	gene_body	LTR	intergenic	intergenic	no_peak
1	779445	779446	0.22						open_sea	gene_body	no_TE	intergenic	intergenic	no_peak
1	779453	779454	0.42				8.77995298299e-09	2:120899683:ATT:A	open_sea	gene_body	no_TE	intergenic	intergenic	no_peak
1	834791	834792	0.41						open_sea	intergenic	no_TE	intergenic	intergenic	no_peak
1	834801	834802	0.33						open_sea	intergenic	no_TE	intergenic	intergenic	no_peak
1	834811	834812	0.28				1.20820484855e-08	18:17669525:C:CA	open_sea	intergenic	no_TE	intergenic	intergenic	no_peak
1	919730	919731	0						open_sea	intergenic	no_TE	intergenic	intergenic	no_peak
1	919767	919768	0						open_sea	intergenic	no_TE	intergenic	intergenic	no_peak
1	945027	945028	0.04						open_sea	intergenic	no_TE	intergenic	intergenic	peak
1	996913	996914	0.11	5.47565000301e-06	1:818764:G:T	-178149			CGI	gene_body	no_TE	intergenic	TSS+-1500	no_peak
1	997005	997006	0.04				1.74444010731e-09	18:56570543:C:G	CGI	gene_body	no_TE	intergenic	TSS+-1500	no_peak
1	997011	997012	0.19						CGI	gene_body	no_TE	intergenic	TSS+-1500	no_peak
1	997021	997022	0.21						CGI	gene_body	no_TE	intergenic	TSS+-1500	no_peak
1	997031	997032	0						CGI	gene_body	no_TE	intergenic	TSS+-1500	no_peak
1	997037	997038	0.03	4.94233555815e-06	1:1009547:C:CTG	12510			CGI	gene_body	no_TE	intergenic	TSS+-1500	no_peak
1	997041	997042	0.15						CGI	gene_body	no_TE	intergenic	TSS+-1500	no_peak
1	997056	997057	0.02						CGI	gene_body	no_TE	intergenic	TSS+-1500	no_peak
1	997128	997129	0.09						CGI	gene_body	no_TE	intergenic	TSS+-1500	no_peak
1	997143	997144	0.1						CGI	gene_body	no_TE	intergenic	TSS+-1500	no_peak
1	997177	997178	0.01						CGI	gene_body	no_TE	intergenic	TSS+-1500	no_peak
1	997182	997183	0						CGI	gene_body	no_TE	intergenic	TSS+-1500	no_peak
1	997185	997186	0						CGI	gene_body	no_TE	intergenic	TSS+-1500	no_peak
1	997188	997189	0.11						CGI	gene_body	no_TE	intergenic	TSS+-1500	no_peak
1	1009932	1009933	0.13						open_sea	intergenic	no_TE	intergenic	intergenic	no_peak
1	1009949	1009950	0.04						open_sea	intergenic	no_TE	intergenic	intergenic	peak
1	1010086	1010087	0						open_sea	intergenic	no_TE	intergenic	intergenic	peak
1	1010122	1010123	0.07						open_sea	intergenic	no_TE	intergenic	intergenic	peak
1	1149063	1149064	0.29						open_sea	intergenic	no_TE	intergenic	intergenic	no_peak
1	1192391	1192392	0.5	1.52199336286e-06	1:1657012:C:T	464621			open_sea	intergenic	no_TE	intergenic	intergenic	no_peak
1	1192411	1192412	0.55						open_sea	intergenic	no_TE	intergenic	intergenic	no_peak
1	1192478	1192479	0.48	2.07467977152e-06	1:1657012:C:T	464534			open_sea	intergenic	no_TE	intergenic	intergenic	no_peak
1	1192501	1192502	0.58	1.77028424441e-06	1:1180927:A:G	-11574			open_sea	intergenic	no_TE	intergenic	intergenic	no_peak
1	1192533	1192534	0.44						open_sea	intergenic	no_TE	intergenic	intergenic	no_peak
1	1192541	1192542	0.54	7.49497633821e-05	1:1171073:G:T	-21468			open_sea	intergenic	no_TE	intergenic	intergenic	no_peak
1	1192573	1192574	0.33						open_sea	intergenic	no_TE	intergenic	intergenic	no_peak
1	1192657	1192658	0.55	0.000104179794132	1:1200509:T:C	7852			open_sea	intergenic	no_TE	intergenic	intergenic	no_peak
1	1198279	1198280	0.12	1.62030422648e-08	1:1195328:C:T	-2951			open_sea	intergenic	no_TE	intergenic	intergenic	no_peak
1	1198307	1198308	0.41	3.22582880634e-09	1:1047307:G:A	-151000			open_sea	intergenic	no_TE	intergenic	intergenic	no_peak
1	1198404	1198405	0.22	8.78790729429e-10	1:1200759:T:C	2355			open_sea	intergenic	no_TE	intergenic	intergenic	no_peak
1	1198573	1198574	0.1						open_sea	intergenic	no_TE	intergenic	intergenic	no_peak
1	1198890	1198891	0.38						open_sea	intergenic	no_TE	intergenic	intergenic	no_peak
1	1198903	1198904	0.6	1.8567018928e-05	1:1080815:T:C	-118088			open_sea	intergenic	no_TE	intergenic	intergenic	no_peak
1	1239359	1239360	0.35	2.13875208196e-18	1:2212935:A:G	973576			open_sea	intergenic	no_TE	intergenic	TSS+-200	no_peak
1	1257159	1257160	0.01						open_sea	intergenic	LINE	intergenic	intergenic	no_peak
1	1257478	1257479	0.3						open_sea	intergenic	no_TE	intergenic	intergenic	no_peak
1	1257525	1257526	0.19						open_sea	intergenic	no_TE	intergenic	intergenic	no_peak
1	1463423	1463424	0						open_sea	gene_body	SINE	intergenic	intergenic	no_peak
1	1500065	1500066	0.21						open_sea	intergenic	SINE	intergenic	intergenic	no_peak
1	1500108	1500109	0.33	1.78673118257e-05	1:1816304:C:T	316196			open_sea	intergenic	SINE	intergenic	intergenic	no_peak
1	1580582	1580583	0.39	2.36698708829e-29	1:1553665:C:T	-26917			CGI	intergenic	no_TE	intergenic	intergenic	no_peak
1	1580597	1580598	0.46	2.75816644536e-23	1:2111650:T:C	531053			CGI	intergenic	no_TE	intergenic	intergenic	no_peak
1	1580634	1580635	0.55	4.93998601456e-27	1:1553665:C:T	-26969			CGI	intergenic	no_TE	intergenic	intergenic	no_peak
1	1580656	1580657	0.38	1.35004141139e-26	1:1572750:T:C	-7906			CGI	intergenic	no_TE	intergenic	intergenic	no_peak
1	1580731	1580732	0.64	8.41979246452e-53	1:1553665:C:T	-27066			CGI	intergenic	no_TE	intergenic	intergenic	no_peak
1	1580733	1580734	0.54	1.43596839984e-50	1:1553665:C:T	-27068			CGI	intergenic	no_TE	intergenic	intergenic	no_peak
1	1580746	1580747	0.55	2.96140721561e-51	1:1553665:C:T	-27081			CGI	intergenic	no_TE	intergenic	intergenic	no_peak
1	1580748	1580749	0.65	2.18750553635e-49	1:1553665:C:T	-27083			CGI	intergenic	no_TE	intergenic	intergenic	no_peak
1	1580759	1580760	0.64	2.02680799685e-47	1:1553665:C:T	-27094			CGI	intergenic	no_TE	intergenic	intergenic	no_peak
1	1580781	1580782	0.66	1.40905368477e-48	1:1553665:C:T	-27116			CGI	intergenic	no_TE	intergenic	intergenic	no_peak
1	1580790	1580791	0.59	1.55491187091e-44	1:1553665:C:T	-27125			CGI	intergenic	no_TE	intergenic	intergenic	no_peak
1	1675535	1675536	0.24	7.49497633821e-05	1:2198460:CG:C	522925			CGI	gene_body	no_TE	intergenic	intergenic	no_peak
1	1974443	1974444	0.36	4.41810064539e-07	1:2215880:C:T	241437			CGI	gene_body	no_TE	TSS+-200	TSS+-200	no_peak
1	1974498	1974499	0.28	2.95023972656e-05	1:1616465:G:A	-358033			CGI	gene_body	no_TE	TSS+-200	TSS+-200	no_peak
1	2026441	2026442	0.07				6.24728424786e-09	2:122649865:T:C	CGI_shores	TSS1500	LINE	TSS+-1500	TSS+-1500	peak
1	2026447	2026448	0.13						CGI_shores	TSS1500	LINE	TSS+-1500	TSS+-1500	peak
1	2026507	2026508	0.29	6.27042692565e-07	1:2063105:G:A	36598			CGI_shores	TSS1500	LINE	TSS+-1500	TSS+-200	peak
1	2048006	2048007	0.16						CGI_shores	gene_body	no_TE	TSS+-200	TSS+-1500	peak
1	2140397	2140398	0.28						open_sea	1st_exon	LINE	intergenic	intergenic	no_peak
1	2194331	2194332	0.03						open_sea	gene_body	no_TE	intergenic	intergenic	no_peak
1	2202944	2202945	0						open_sea	gene_body	no_TE	intergenic	TSS+-1500	no_peak
1	2249811	2249812	0						open_sea	gene_body	no_TE	intergenic	intergenic	no_peak
1	2266516	2266517	0.11	1.99382608728e-29	1:2235492:T:C	-31024			open_sea	gene_body	LINE	intergenic	intergenic	no_peak
1	2266557	2266558	0.23	4.66807081232e-30	1:2247475:G:A	-19082			open_sea	gene_body	LINE	intergenic	intergenic	no_peak
1	2266569	2266570	0.17	1.64156740181e-24	1:2247475:G:A	-19094			open_sea	gene_body	LINE	intergenic	intergenic	no_peak
1	2266717	2266718	0.49	5.81981414239e-05	1:2117456:G:A	-149261			open_sea	gene_body	LINE	intergenic	intergenic	no_peak
1	2313317	2313318	0						CGI_shores	gene_body	no_TE	TSS+-1500	TSS+-1500	no_peak
1	2313389	2313390	0						CGI_shores	gene_body	SINE	TSS+-1500	TSS+-1500	no_peak
1	2435669	2435670	0						open_sea	intergenic	no_TE	intergenic	intergenic	no_peak
1	2459023	2459024	0.24				1.4599940992e-10	26:12880639:T:C	CGI	intergenic	no_TE	intergenic	intergenic	peak
1	2459045	2459046	0.07	1.60134085559e-09	1:2453688:G:C	-5357			CGI	intergenic	no_TE	intergenic	intergenic	peak
1	2459063	2459064	0.3				1.03077037383e-09	8:33518902:C:CG	CGI	intergenic	no_TE	intergenic	intergenic	peak
1	2459066	2459067	0.14	1.11200067829e-05	1:1693809:T:C	-765257			CGI	intergenic	no_TE	intergenic	intergenic	peak
1	2459146	2459147	0.21	3.65703679366e-06	1:1701501:A:G	-757645			CGI	intergenic	no_TE	intergenic	intergenic	peak
1	2459153	2459154	0.25	8.14717052164e-05	1:2424197:G:C	-34956			CGI	intergenic	no_TE	intergenic	intergenic	peak
1	2459329	2459330	0.05						CGI_shores	intergenic	no_TE	intergenic	intergenic	peak
1	2459469	2459470	0.05						CGI_shores	intergenic	no_TE	intergenic	intergenic	peak
1	2459530	2459531	0.24						CGI_shores	intergenic	no_TE	intergenic	intergenic	peak
1	2465845	2465846	0.07						CGI_shores	intergenic	no_TE	intergenic	intergenic	no_peak
1	2466290	2466291	0.19						CGI	intergenic	no_TE	intergenic	intergenic	no_peak
1	2466692	2466693	0.24						CGI_shores	intergenic	DNA	intergenic	intergenic	no_peak
1	2466733	2466734	0.22	1.82935887949e-05	1:2551689:G:GAC	84956			CGI_shores	intergenic	no_TE	intergenic	intergenic	no_peak
1	2493214	2493215	0.31						open_sea	intergenic	no_TE	intergenic	intergenic	no_peak
1	2493218	2493219	0.5						open_sea	intergenic	no_TE	intergenic	intergenic	no_peak
1	2493669	2493670	0.2	0.000128143258978	1:2848156:G:C	354487			open_sea	intergenic	no_TE	intergenic	intergenic	no_peak
1	2524334	2524335	0.37						CGI	intergenic	no_TE	intergenic	intergenic	no_peak
1	2524352	2524353	0.44						CGI	intergenic	no_TE	intergenic	intergenic	no_peak
1	2524356	2524357	0.21						CGI	intergenic	no_TE	intergenic	intergenic	no_peak
1	2524363	2524364	0.28						CGI	intergenic	no_TE	intergenic	intergenic	no_peak
1	2524373	2524374	0.22						CGI	intergenic	no_TE	intergenic	intergenic	no_peak
1	2524375	2524376	0.36						CGI	intergenic	no_TE	intergenic	intergenic	no_peak
1	2524393	2524394	0.24						CGI	intergenic	no_TE	intergenic	intergenic	no_peak
1	2524421	2524422	0.23						CGI	intergenic	no_TE	intergenic	intergenic	no_peak
1	2524437	2524438	0.25						CGI	intergenic	no_TE	intergenic	intergenic	no_peak
1	2543724	2543725	0.09						CGI_shores	intergenic	no_TE	intergenic	intergenic	no_peak
1	2543821	2543822	0.33	8.48057524222e-05	1:3471050:A:G	927229			CGI_shores	intergenic	no_TE	intergenic	intergenic	no_peak
1	2543860	2543861	0.24	0.000128563591801	1:3471050:A:G	927190			CGI_shores	intergenic	no_TE	intergenic	intergenic	no_peak
1	2543885	2543886	0.31						CGI_shores	intergenic	no_TE	intergenic	intergenic	no_peak
1	2543894	2543895	0.17						CGI_shores	intergenic	no_TE	intergenic	intergenic	no_peak
1	2543899	2543900	0.19						CGI_shores	intergenic	no_TE	intergenic	intergenic	no_peak
1	2543907	2543908	0.21						CGI_shores	intergenic	no_TE	intergenic	intergenic	no_peak
1	2543922	2543923	0.46	5.3451201439e-05	1:2930643:C:T	386721			CGI_shores	intergenic	no_TE	intergenic	intergenic	no_peak
1	2544443	2544444	0.39						CGI	intergenic	no_TE	intergenic	intergenic	no_peak
1	2551100	2551101	0.02						CGI	intergenic	no_TE	intergenic	intergenic	no_peak
1	2551134	2551135	0.32						CGI	intergenic	no_TE	intergenic	intergenic	no_peak
1	2552769	2552770	0.4	4.64975929987e-06	1:1567238:AAAT:A	-985531			CGI_shores	intergenic	no_TE	intergenic	intergenic	no_peak
1	2552837	2552838	0.45	9.25084090313e-07	1:3304843:G:A	752006			CGI_shores	intergenic	no_TE	intergenic	intergenic	no_peak
1	2587886	2587887	0.17	1.7185779125e-06	1:2699946:T:C	112060			CGI_shores	intergenic	no_TE	intergenic	intergenic	no_peak
1	2587969	2587970	0.05	8.85635106065e-07	1:2589585:A:G	1616			CGI_shores	intergenic	no_TE	intergenic	intergenic	no_peak
1	2588088	2588089	0.37	1.7185779125e-06	1:2212935:A:G	-375153			CGI_shores	intergenic	no_TE	intergenic	intergenic	no_peak
1	2588189	2588190	0.12	1.95696347418e-06	1:2182426:A:T	-405763			CGI_shores	intergenic	no_TE	intergenic	intergenic	no_peak
1	2657384	2657385	0.31	3.85089188416e-08	1:2589312:C:T	-68072			open_sea	intergenic	no_TE	intergenic	intergenic	no_peak
1	2657395	2657396	0.56	3.49715679901e-13	1:2589312:C:T	-68083			open_sea	intergenic	no_TE	intergenic	intergenic	no_peak
1	2657430	2657431	0.4	1.27070176277e-06	1:2048613:A:G	-608817			open_sea	intergenic	no_TE	intergenic	intergenic	no_peak
1	2657443	2657444	0.33	3.06367551846e-08	1:2589312:C:T	-68131			open_sea	intergenic	no_TE	intergenic	intergenic	no_peak
1	2657470	2657471	0.56	1.30955837392e-10	1:2589312:C:T	-68158			open_sea	intergenic	no_TE	intergenic	intergenic	no_peak
1	2657478	2657479	0.55	6.98765730759e-08	1:2063105:G:A	-594373			open_sea	intergenic	no_TE	intergenic	intergenic	no_peak
1	2711245	2711246	0.71	1.4784515556e-11	1:3412726:T:C	701481	5.074032286e-14	8:109397786:A:G	open_sea	intergenic	SINE	intergenic	intergenic	no_peak
1	2747048	2747049	0.11						open_sea	intergenic	LTR	intergenic	intergenic	no_peak
1	2926017	2926018	0.03	3.78872399011e-05	1:2285238:T:C	-640779			CGI_shores	gene_body	no_TE	TSS+-1500	TSS+-1500	no_peak
1	2926123	2926124	0.08						CGI_shores	gene_body	no_TE	TSS+-1500	TSS+-1500	no_peak
1	2930778	2930779	0						open_sea	gene_body	no_TE	intergenic	intergenic	no_peak
1	2930978	2930979	0.28						open_sea	gene_body	no_TE	intergenic	intergenic	no_peak
1	2942438	2942439	0.4						open_sea	intergenic	no_TE	intergenic	intergenic	no_peak
1	2950483	2950484	0.21						open_sea	intergenic	no_TE	intergenic	intergenic	no_peak
1	2950515	2950516	0.19	1.15734844578e-07	1:2234179:T:C	-716336			open_sea	intergenic	LINE	intergenic	intergenic	no_peak
1	2950532	2950533	0.27	2.7482889857e-05	1:2208318:A:C	-742214			open_sea	intergenic	LINE	intergenic	intergenic	no_peak
1	2950591	2950592	0.03						open_sea	intergenic	LINE	intergenic	intergenic	no_peak
1	2950661	2950662	0						open_sea	intergenic	LINE	intergenic	intergenic	no_peak
1	3026005	3026006	0.18				1.77087983768e-10	20:65570035:A:AGGG	open_sea	gene_body	no_TE	intergenic	TSS+-1500	no_peak
1	3026765	3026766	0.45						open_sea	gene_body	SINE	intergenic	TSS+-1500	no_peak
1	3063618	3063619	0.18				9.35753574836e-10	18:42891852:G:A	CGI_shores	gene_body	no_TE	intergenic	intergenic	no_peak
1	3128559	3128560	0						CGI_shores	gene_body	no_TE	intergenic	intergenic	no_peak
1	3129894	3129895	0.12						CGI	gene_body	no_TE	intergenic	intergenic	no_peak
1	3174289	3174290	0.51	4.27954587154e-05	1:3185901:G:A	11612			CGI	gene_body	no_TE	intergenic	TSS+-1500	no_peak
1	3174364	3174365	0.41	2.6901458576e-05	1:3185901:G:A	11537			CGI	gene_body	no_TE	intergenic	TSS+-1500	no_peak
1	3174371	3174372	0.49						CGI	gene_body	no_TE	intergenic	TSS+-1500	no_peak
1	3174380	3174381	0.47	7.37844827126e-06	1:3185294:C:CCGCCTCCCA	10914			CGI	gene_body	no_TE	intergenic	TSS+-1500	no_peak
1	3175611	3175612	0.26				6.28026004297e-09	26:51727366:G:A	CGI_shores	gene_body	no_TE	intergenic	intergenic	no_peak
1	3177106	3177107	0.26						CGI_shores	gene_body	no_TE	intergenic	intergenic	no_peak
1	3177937	3177938	0.33	2.04546820584e-08	1:3148468:C:T	-29469			CGI	gene_body	no_TE	intergenic	intergenic	no_peak
1	3177941	3177942	0.28						CGI	gene_body	no_TE	intergenic	intergenic	no_peak
1	3177952	3177953	0.31	3.15277463204e-06	1:3148468:C:T	-29484			CGI	gene_body	no_TE	intergenic	intergenic	no_peak
1	3177959	3177960	0.28						CGI	gene_body	no_TE	intergenic	intergenic	no_peak
1	3177995	3177996	0.27	2.66306347832e-08	1:3218341:G:C	40346			CGI	gene_body	no_TE	intergenic	intergenic	no_peak
1	3178007	3178008	0.45	4.64975929987e-06	1:3151193:C:T	-26814			CGI	gene_body	no_TE	intergenic	intergenic	no_peak
1	3178010	3178011	0.22	5.24337888003e-08	1:3151193:C:T	-26817			CGI	gene_body	no_TE	intergenic	intergenic	no_peak
1	3178015	3178016	0.62	5.14211994906e-06	1:3089674:C:T	-88341			CGI	gene_body	no_TE	intergenic	intergenic	no_peak
1	3178162	3178163	0.08	1.3006244402e-05	1:3157130:A:T	-21032			CGI	gene_body	no_TE	intergenic	intergenic	no_peak
1	3178182	3178183	0.15	2.21885900253e-07	1:3156712:AC:A	-21470			CGI	gene_body	no_TE	intergenic	intergenic	no_peak
1	3178184	3178185	0.03	5.8198382408e-05	1:2994154:T:C	-184030			CGI	gene_body	no_TE	intergenic	intergenic	no_peak
1	3178193	3178194	0.15	8.41732794919e-07	1:3174786:T:C	-3407			CGI	gene_body	no_TE	intergenic	intergenic	no_peak
1	3178198	3178199	0.11	1.38170989491e-05	1:3157130:A:T	-21068	8.27991247758e-09	4:97396726:A:G	CGI	gene_body	no_TE	intergenic	intergenic	no_peak
1	3178212	3178213	0.27	5.57776246157e-05	1:3184489:G:T	6277			CGI	gene_body	no_TE	intergenic	intergenic	no_peak
1	3178657	3178658	0.29	2.01753749328e-10	1:3152270:A:G	-26387			CGI_shores	gene_body	no_TE	intergenic	intergenic	no_peak
1	3179538	3179539	0						CGI	gene_body	no_TE	intergenic	intergenic	no_peak
1	3179700	3179701	0.24						CGI	gene_body	no_TE	intergenic	intergenic	no_peak
1	3179733	3179734	0	7.19029537066e-05	1:4170910:G:A	991177			CGI	gene_body	no_TE	intergenic	intergenic	no_peak
1	3179735	3179736	0.02						CGI	gene_body	no_TE	intergenic	intergenic	no_peak
1	3179741	3179742	0.08						CGI	gene_body	no_TE	intergenic	intergenic	no_peak
1	3394171	3394172	0.3	2.82158058891e-06	1:3397776:C:T	3605			open_sea	intergenic	no_TE	intergenic	intergenic	peak
1	3394200	3394201	0.14	8.84577085913e-11	1:3465167:G:T	70967			open_sea	intergenic	no_TE	intergenic	intergenic	peak
1	3394222	3394223	0	8.44075994138e-06	1:3492015:G:A	97793			open_sea	intergenic	no_TE	intergenic	intergenic	peak
1	3435041	3435042	0.49						open_sea	intergenic	no_TE	intergenic	intergenic	peak
1	3439913	3439914	0.31						open_sea	intergenic	no_TE	intergenic	intergenic	no_peak
1	3440724	3440725	0.17						open_sea	intergenic	SINE	intergenic	intergenic	no_peak
1	3488582	3488583	0.19						open_sea	intergenic	LTR	intergenic	intergenic	no_peak
1	3488685	3488686	0.26	1.47953731118e-05	1:3354796:T:G	-133889			open_sea	intergenic	LTR	intergenic	intergenic	no_peak
1	3530985	3530986	0.42						open_sea	gene_body	no_TE	intergenic	TSS+-1500	no_peak
1	3575514	3575515	0.07						open_sea	gene_body	no_TE	intergenic	intergenic	no_peak
1	3577041	3577042	0.14	4.69318490577e-05	1:3297972:G:A	-279069			open_sea	gene_body	LINE	intergenic	intergenic	no_peak
1	3614701	3614702	0.07						open_sea	gene_body	no_TE	intergenic	intergenic	no_peak
1	3636121	3636122	0						open_sea	intergenic	no_TE	intergenic	intergenic	no_peak
1	3648747	3648748	0	1.86893313404e-05	1:4039174:A:C	390427			open_sea	intergenic	SINE	intergenic	intergenic	no_peak
1	3648782	3648783	0						open_sea	intergenic	SINE	intergenic	intergenic	no_peak
1	3676645	3676646	0.13						open_sea	intergenic	no_TE	intergenic	intergenic	no_peak
1	3730531	3730532	0.24						open_sea	intergenic	no_TE	intergenic	intergenic	no_peak
1	3821406	3821407	0.3						open_sea	gene_body	no_TE	TSS+-200	intergenic	no_peak
1	3821451	3821452	0.53	3.22158812244e-07	1:4820630:T:A	999179			open_sea	gene_body	no_TE	TSS+-200	intergenic	no_peak
1	3821460	3821461	0.33	1.09220583608e-05	1:4806832:T:TG	985372			open_sea	gene_body	no_TE	TSS+-200	intergenic	no_peak
1	3821487	3821488	0.48	5.298460136e-10	1:4811656:C:T	990169			open_sea	gene_body	no_TE	TSS+-200	intergenic	no_peak
1	3821495	3821496	0.36	6.35671761794e-07	1:4811656:C:T	990161			open_sea	gene_body	no_TE	TSS+-200	intergenic	no_peak
1	3821524	3821525	0.48	1.31226108282e-05	1:4406527:C:G	585003			open_sea	gene_body	no_TE	TSS+-200	intergenic	no_peak
1	3821529	3821530	0.39	2.05725657716e-06	1:4811633:T:C	990104			open_sea	gene_body	no_TE	TSS+-200	intergenic	no_peak
1	3821543	3821544	0.44	2.7482889857e-05	1:4811633:T:C	990090			open_sea	gene_body	no_TE	TSS+-200	intergenic	no_peak
1	3821606	3821607	0.28	4.80969087094e-06	1:4406527:C:G	584921			open_sea	gene_body	no_TE	TSS+-200	intergenic	no_peak
1	3821621	3821622	0.36	2.49597186794e-05	1:4811633:T:C	990012			open_sea	gene_body	no_TE	TSS+-200	intergenic	no_peak
1	3821627	3821628	0.65	2.82050190517e-06	1:3435183:C:G	-386444			open_sea	gene_body	no_TE	TSS+-200	intergenic	no_peak
1	3848003	3848004	0.17						open_sea	intergenic	no_TE	intergenic	intergenic	no_peak
1	3866143	3866144	0.15	8.14998301936e-08	1:3446537:C:T	-419606			open_sea	intergenic	no_TE	intergenic	intergenic	no_peak
1	3879385	3879386	0.2						open_sea	gene_body	LTR	intergenic	intergenic	no_peak
1	3879405	3879406	0.23						open_sea	gene_body	LTR	intergenic	intergenic	no_peak
1	3898476	3898477	0.39	1.56314195723e-15	1:3929768:C:T	31292			open_sea	gene_body	no_TE	intergenic	intergenic	no_peak
1	3898517	3898518	0.57	8.76477259813e-21	1:3929768:C:T	31251			open_sea	gene_body	DNA	intergenic	intergenic	no_peak
1	3898597	3898598	0.63	1.48824321567e-14	1:3929350:A:G	30753			open_sea	gene_body	DNA	intergenic	intergenic	no_peak
1	3898637	3898638	0.5	1.54536517517e-16	1:3929350:A:G	30713			open_sea	gene_body	DNA	intergenic	intergenic	no_peak
1	4014766	4014767	0.15						open_sea	intergenic	DNA	intergenic	intergenic	no_peak
1	4065171	4065172	0.54	2.34753712073e-14	1:4020834:C:T	-44337			open_sea	intergenic	no_TE	intergenic	intergenic	no_peak
1	4065206	4065207	0.54	6.07428528098e-13	1:3346826:AC:A	-718380			open_sea	intergenic	no_TE	intergenic	intergenic	no_peak
1	4065456	4065457	0.05	1.24253019828e-06	1:4163125:G:A	97669			open_sea	intergenic	SINE	intergenic	intergenic	no_peak
1	4289368	4289369	0.31	1.45768610678e-11	1:4302223:C:T	12855			CGI_shores	gene_body	no_TE	intergenic	TSS+-200	no_peak
1	4289451	4289452	0.64	1.38903548351e-14	1:3304843:G:A	-984608			CGI	gene_body	no_TE	intergenic	TSS+-200	no_peak
1	4289460	4289461	0.52	5.75777669069e-15	1:4302223:C:T	12763			CGI	gene_body	no_TE	intergenic	TSS+-200	no_peak
1	4289469	4289470	0.49	4.09677975714e-14	1:4302223:C:T	12754			CGI	gene_body	no_TE	intergenic	TSS+-200	no_peak
1	4289481	4289482	0.49	3.61355168724e-16	1:4302223:C:T	12742			CGI	gene_body	no_TE	intergenic	TSS+-200	no_peak
1	4289496	4289497	0.38	1.17120334131e-13	1:3304843:G:A	-984653			CGI	gene_body	no_TE	intergenic	TSS+-200	no_peak
1	4289501	4289502	0.53	8.01948209288e-14	1:3304843:G:A	-984658			CGI	gene_body	no_TE	intergenic	TSS+-200	no_peak
1	4289515	4289516	0.45	3.61048105463e-10	1:4290594:T:C	1079			CGI	gene_body	no_TE	intergenic	TSS+-200	no_peak
1	4289638	4289639	0.66	3.00542859373e-14	1:4302223:C:T	12585			CGI	gene_body	no_TE	intergenic	TSS+-200	no_peak
1	4289703	4289704	0.76	1.34776158175e-15	1:4285629:C:T	-4074			CGI	gene_body	no_TE	intergenic	TSS+-200	no_peak
1	4289715	4289716	0.77	8.08423548275e-17	1:4302223:C:T	12508			CGI	gene_body	no_TE	intergenic	TSS+-200	no_peak
1	4333734	4333735	0.62						open_sea	gene_body	no_TE	intergenic	intergenic	no_peak
1	4429605	4429606	0.2						CGI	gene_body	no_TE	intergenic	intergenic	no_peak
1	4429625	4429626	0.06						CGI	gene_body	no_TE	intergenic	intergenic	no_peak
1	4429627	4429628	0.22						CGI	gene_body	no_TE	intergenic	intergenic	no_peak
1	4429632	4429633	0						CGI	gene_body	no_TE	intergenic	intergenic	no_peak
1	4444924	4444925	0.43						open_sea	intergenic	SINE	intergenic	TSS+-1500	no_peak
1	4444931	4444932	0.4	3.60366203118e-05	1:4445347:C:T	416			open_sea	intergenic	SINE	intergenic	TSS+-1500	no_peak
1	4445511	4445512	0.65	7.88204131993e-58	1:4418392:G:A	-27119			open_sea	intergenic	SINE	intergenic	TSS+-1500	no_peak
1	4454538	4454539	0.03						open_sea	TSS1500	LINE	intergenic	intergenic	no_peak
1	4454588	4454589	0.27						open_sea	TSS1500	SINE	intergenic	intergenic	no_peak
1	4454596	4454597	0.15						open_sea	TSS1500	SINE	intergenic	intergenic	no_peak
1	4454610	4454611	0.01						open_sea	TSS1500	SINE	intergenic	intergenic	no_peak
1	4673749	4673750	0.17						open_sea	1st_exon	no_TE	intergenic	intergenic	no_peak
1	4673761	4673762	0.11						open_sea	1st_exon	no_TE	intergenic	intergenic	no_peak
1	4673790	4673791	0.3						open_sea	1st_exon	no_TE	intergenic	intergenic	no_peak
1	4673934	4673935	0.34						open_sea	1st_exon	no_TE	intergenic	intergenic	no_peak
1	4673948	4673949	0.22						open_sea	1st_exon	no_TE	intergenic	intergenic	no_peak
1	4674042	4674043	0.12						open_sea	1st_exon	no_TE	intergenic	intergenic	no_peak
1	4818304	4818305	0.27						open_sea	intergenic	LINE	intergenic	intergenic	no_peak
1	4818403	4818404	0						open_sea	intergenic	LINE	intergenic	intergenic	no_peak
1	4818500	4818501	0.2	2.54120710938e-05	1:5635066:A:G	816566			open_sea	intergenic	LINE	intergenic	intergenic	no_peak
1	4818622	4818623	0.19						open_sea	intergenic	LINE	intergenic	intergenic	no_peak
1	4818641	4818642	0.03	5.57290260141e-05	1:4294187:C:T	-524454			open_sea	intergenic	LINE	intergenic	intergenic	no_peak
1	4893131	4893132	0.51	2.33691311894e-05	1:4969887:A:T	76756			open_sea	intergenic	LINE	intergenic	intergenic	no_peak
1	4893247	4893248	0.37						open_sea	intergenic	LINE	intergenic	intergenic	no_peak
1	5028838	5028839	0.2	0.000119007365788	1:4425610:C:T	-603228			open_sea	intergenic	LTR	intergenic	intergenic	no_peak
1	5050986	5050987	0.58	1.36050207811e-06	1:5113895:C:T	62909			open_sea	intergenic	LTR	intergenic	intergenic	no_peak
1	5144165	5144166	0.33	4.89986263836e-05	1:5210666:A:G	66501			open_sea	intergenic	LTR	intergenic	intergenic	no_peak
1	5221251	5221252	0.23						open_sea	intergenic	no_TE	intergenic	intergenic	no_peak
1	5417784	5417785	0.46	3.24853723726e-13	1:5448412:A:G	30628			open_sea	intergenic	no_TE	intergenic	intergenic	no_peak
1	5417798	5417799	0.57	5.15566638964e-14	1:5448412:A:G	30614			open_sea	intergenic	no_TE	intergenic	intergenic	no_peak
1	5417834	5417835	0.53	2.45674099903e-14	1:5448412:A:G	30578			open_sea	intergenic	no_TE	intergenic	intergenic	no_peak
1	5417877	5417878	0.23	1.26480275185e-11	1:4645885:A:G	-771992			open_sea	intergenic	no_TE	intergenic	intergenic	no_peak
1	5448109	5448110	0.44	6.33292345427e-05	1:5464147:T:C	16038			open_sea	TSS200	no_TE	intergenic	intergenic	no_peak
1	5448240	5448241	0.12						open_sea	TSS200	no_TE	intergenic	intergenic	no_peak
1	5488338	5488339	0.2						open_sea	intergenic	no_TE	TSS+-200	TSS+-200	no_peak
1	5510563	5510564	0.46	1.78673118257e-05	1:5533357:T:C	22794			open_sea	1st_exon	no_TE	intergenic	intergenic	no_peak
1	5510622	5510623	0.34						open_sea	1st_exon	no_TE	intergenic	intergenic	no_peak
1	5510648	5510649	0.34						open_sea	1st_exon	no_TE	intergenic	intergenic	no_peak
1	5527875	5527876	0.44						open_sea	gene_body	no_TE	intergenic	intergenic	no_peak
1	5527913	5527914	0.56	2.56495086199e-05	1:5448423:C:G	-79490			open_sea	gene_body	no_TE	intergenic	intergenic	no_peak
1	5527953	5527954	0.38	7.49497633821e-05	1:5639475:C:G	111522			open_sea	gene_body	no_TE	intergenic	intergenic	no_peak
1	5528005	5528006	0.61	6.31369271975e-05	1:5882239:A:G	354234			open_sea	gene_body	no_TE	intergenic	intergenic	no_peak
1	6098273	6098274	0.28				6.30812973452e-09	4:100629193:A:AG	open_sea	intergenic	LTR	intergenic	intergenic	no_peak
1	6098301	6098302	0.41	0.000104456464804	1:6101134:C:T	2833			open_sea	intergenic	LTR	intergenic	intergenic	no_peak
1	6098352	6098353	0.29	6.06402097086e-05	1:5842546:T:C	-255806			open_sea	intergenic	no_TE	intergenic	intergenic	no_peak
1	6633042	6633043	0.61	4.29021202276e-31	1:7228308:C:A	595266			open_sea	intergenic	no_TE	intergenic	intergenic	no_peak
1	7053902	7053903	0.11	0.000103866096505	1:6118813:C:T	-935089			open_sea	TSS1500	no_TE	TSS+-200	TSS+-1500	no_peak
1	7053904	7053905	0.23						open_sea	TSS1500	no_TE	TSS+-200	TSS+-1500	no_peak
1	7053909	7053910	0.1	1.53957093012e-06	1:7797775:T:C	743866			open_sea	TSS1500	no_TE	TSS+-200	TSS+-1500	no_peak
1	7395816	7395817	0						open_sea	intergenic	SINE	intergenic	intergenic	no_peak
1	7735971	7735972	0.36	0.00011875544	1:6902444:C:T	-833527			open_sea	intergenic	no_TE	intergenic	intergenic	no_peak
1	8042762	8042763	0.37						open_sea	intergenic	no_TE	intergenic	intergenic	no_peak
1	8042914	8042915	0.25						open_sea	intergenic	no_TE	intergenic	intergenic	no_peak
1	8144091	8144092	0.65	9.13391453594e-05	1:7432956:T:G	-711135	2.2692186341e-11	2:123015577:G:C	open_sea	intergenic	no_TE	intergenic	intergenic	no_peak
1	8144157	8144158	0.25	2.93537816027e-05	1:7756158:T:G	-387999	3.82988636018e-09	2:122460900:C:T	open_sea	intergenic	no_TE	intergenic	intergenic	no_peak
1	8144195	8144196	0.36						open_sea	intergenic	SINE	intergenic	intergenic	no_peak
1	8144209	8144210	0.4						open_sea	intergenic	SINE	intergenic	intergenic	no_peak
1	8144319	8144320	0.53						open_sea	intergenic	SINE	intergenic	intergenic	no_peak
1	8146951	8146952	0.26						open_sea	intergenic	no_TE	intergenic	intergenic	no_peak
1	8147002	8147003	0.42	2.80054864756e-05	1:7770303:T:A	-376699			open_sea	intergenic	no_TE	intergenic	intergenic	no_peak
1	8147078	8147079	0.47				8.28444572465e-10	2:121153804:C:T	open_sea	intergenic	no_TE	intergenic	intergenic	no_peak
1	8147116	8147117	0.47	7.46430392103e-06	1:7823730:C:T	-323386			open_sea	intergenic	no_TE	intergenic	intergenic	no_peak
1	8147175	8147176	0.45						open_sea	intergenic	no_TE	intergenic	intergenic	no_peak
1	8147221	8147222	0.52	1.7079810942e-05	1:8102739:A:G	-44482			open_sea	intergenic	no_TE	intergenic	intergenic	no_peak
1	8147227	8147228	0.33	2.39964326773e-06	1:9009078:C:T	861851			open_sea	intergenic	no_TE	intergenic	intergenic	no_peak
1	8148616	8148617	0.25						open_sea	intergenic	no_TE	intergenic	intergenic	no_peak
1	8148649	8148650	0.5	4.66508428525e-06	1:7770303:T:A	-378346	1.72994928992e-10	2:122460900:C:T	open_sea	intergenic	no_TE	intergenic	intergenic	no_peak
1	8148677	8148678	0.32				5.51232913429e-09	2:122297963:C:T	open_sea	intergenic	no_TE	intergenic	intergenic	no_peak
1	8162528	8162529	0.31	2.68142488818e-09	1:7770049:G:A	-392479			open_sea	intergenic	no_TE	intergenic	intergenic	no_peak
1	8171813	8171814	0.41	1.64357278642e-05	1:8413229:T:G	241416			open_sea	intergenic	no_TE	intergenic	intergenic	no_peak
1	8172080	8172081	0.57	2.09768225035e-06	1:7770303:T:A	-401777			open_sea	intergenic	no_TE	intergenic	intergenic	no_peak
1	8172140	8172141	0.49						open_sea	intergenic	no_TE	intergenic	intergenic	no_peak
1	8175371	8175372	0.21						open_sea	intergenic	SINE	intergenic	intergenic	no_peak
1	8175373	8175374	0.54						open_sea	intergenic	SINE	intergenic	intergenic	no_peak
1	8175402	8175403	0.25						open_sea	intergenic	SINE	intergenic	intergenic	no_peak
1	8175521	8175522	0.25						open_sea	intergenic	no_TE	intergenic	intergenic	no_peak
1	8175536	8175537	0.42						open_sea	intergenic	no_TE	intergenic	intergenic	no_peak
1	9549829	9549830	0.68						open_sea	intergenic	LTR	intergenic	intergenic	no_peak
1	9586698	9586699	0.33						CGI_shores	gene_body	no_TE	intergenic	TSS+-200	no_peak
1	9586722	9586723	0.3						CGI_shores	gene_body	no_TE	intergenic	TSS+-200	no_peak
1	9586766	9586767	0.34						CGI_shores	gene_body	no_TE	intergenic	TSS+-200	no_peak
1	9586799	9586800	0.29						CGI_shores	gene_body	no_TE	intergenic	TSS+-200	no_peak
1	9586815	9586816	0.45						CGI_shores	gene_body	no_TE	intergenic	TSS+-200	no_peak
1	9586849	9586850	0.25						CGI_shores	gene_body	no_TE	intergenic	TSS+-200	no_peak
1	9588665	9588666	0						CGI_shelves	gene_body	no_TE	intergenic	intergenic	no_peak
1	9668725	9668726	0.36	6.8929837373e-05	1:8718290:G:A	-950435			open_sea	intergenic	no_TE	intergenic	intergenic	no_peak
1	9668857	9668858	0.34				1.18713775171e-08	2:124325135:G:A	open_sea	intergenic	no_TE	intergenic	intergenic	no_peak
1	9670201	9670202	0.32						open_sea	intergenic	no_TE	intergenic	intergenic	no_peak
1	9670276	9670277	0.38	3.59277073857e-07	1:9666128:C:G	-4148	6.94028819578e-09	2:122195376:C:T	open_sea	intergenic	no_TE	intergenic	intergenic	no_peak
1	9670314	9670315	0.18				1.45024423906e-09	2:123041643:A:G	open_sea	intergenic	no_TE	intergenic	intergenic	no_peak
1	9670380	9670381	0.36	5.82104328945e-05	1:10124544:T:C	454164			open_sea	intergenic	no_TE	intergenic	intergenic	no_peak
1	9670419	9670420	0.32	3.8937872762e-06	1:10124544:T:C	454125			open_sea	intergenic	no_TE	intergenic	intergenic	no_peak
1	9670441	9670442	0.36	2.10294080607e-07	1:10078622:C:A	408181			open_sea	intergenic	no_TE	intergenic	intergenic	no_peak
1	9670590	9670591	0.63	5.12826028529e-05	1:9172231:T:C	-498359	6.4912723815e-10	2:120621851:T:C	open_sea	intergenic	no_TE	intergenic	intergenic	no_peak
1	9674004	9674005	0.18				7.4700625405e-09	2:123041643:A:G	open_sea	intergenic	no_TE	intergenic	intergenic	no_peak
1	9674037	9674038	0.59				3.84748976171e-09	2:124311491:A:C	open_sea	intergenic	no_TE	intergenic	intergenic	no_peak
1	9674410	9674411	0.31						open_sea	intergenic	no_TE	intergenic	intergenic	no_peak
1	9906924	9906925	0.39	1.5220227828e-16	1:9907012:C:T	88			open_sea	gene_body	SINE	intergenic	intergenic	no_peak
1	9906966	9906967	0.4	3.59810865982e-13	1:10698157:C:T	791191			open_sea	gene_body	SINE	intergenic	intergenic	no_peak
1	9961134	9961135	0.16	1.30736718013e-06	1:9935452:A:G	-25682			open_sea	gene_body	SINE	intergenic	intergenic	no_peak
1	9961260	9961261	0.04	3.31306244262e-05	1:9014604:A:G	-946656			open_sea	gene_body	no_TE	intergenic	intergenic	no_peak
1	10134241	10134242	0.33						open_sea	gene_body	SINE	intergenic	intergenic	no_peak
1	10134378	10134379	0.39				3.82988636018e-09	5:80396300:C:T	open_sea	gene_body	DNA	intergenic	intergenic	no_peak
1	10230448	10230449	0.01						CGI_shores	TSS1500	no_TE	TSS+-1500	TSS+-200	no_peak
1	11339767	11339768	0.04						open_sea	intergenic	no_TE	intergenic	intergenic	no_peak
1	11701697	11701698	0.18						open_sea	intergenic	no_TE	intergenic	intergenic	no_peak
1	11702761	11702762	0.13	7.46291248022e-05	1:12654585:C:G	951824			open_sea	intergenic	no_TE	intergenic	intergenic	no_peak
1	11702918	11702919	0.39	1.7185779125e-06	1:12448136:A:AT	745218			open_sea	intergenic	no_TE	intergenic	intergenic	no_peak
1	11702950	11702951	0.33	1.11200067829e-05	1:12693559:C:T	990609			open_sea	intergenic	no_TE	intergenic	intergenic	no_peak
1	11702967	11702968	0.34	8.39821131522e-06	1:12693559:C:T	990592			open_sea	intergenic	no_TE	intergenic	intergenic	no_peak
1	11702985	11702986	0.37	3.25508604152e-06	1:12693559:C:T	990574			open_sea	intergenic	no_TE	intergenic	intergenic	no_peak
1	11703015	11703016	0.31	2.51235854303e-05	1:12693559:C:T	990544			open_sea	intergenic	no_TE	intergenic	intergenic	no_peak
1	11703023	11703024	0.32	3.94624351729e-05	1:12693559:C:T	990536			open_sea	intergenic	no_TE	intergenic	intergenic	no_peak
1	11703078	11703079	0.35						open_sea	intergenic	no_TE	intergenic	intergenic	no_peak
1	11703088	11703089	0.28	2.00824941524e-07	1:12693559:C:T	990471			open_sea	intergenic	no_TE	intergenic	intergenic	no_peak
1	11703095	11703096	0.35	0.000118458356137	1:12380707:T:A	677612			open_sea	intergenic	no_TE	intergenic	intergenic	no_peak
1	11725608	11725609	0.24	2.07841353992e-07	1:12693559:C:T	967951			open_sea	intergenic	SINE	intergenic	intergenic	no_peak
1	13035558	13035559	0.26						open_sea	intergenic	LINE	intergenic	intergenic	no_peak
1	13146846	13146847	0.46						open_sea	intergenic	LINE	intergenic	intergenic	no_peak
1	13409474	13409475	0.27						open_sea	intergenic	LINE	intergenic	intergenic	no_peak
1	13470636	13470637	0.62	1.29839128572e-06	1:13635861:T:C	165225			open_sea	intergenic	LINE	intergenic	intergenic	no_peak
1	13470655	13470656	0.6	6.30247490342e-08	1:13527358:A:G	56703			open_sea	intergenic	LINE	intergenic	intergenic	no_peak
1	13470772	13470773	0.44	9.52480101928e-14	1:13527358:A:G	56586			open_sea	intergenic	LINE	intergenic	intergenic	no_peak
1	14521473	14521474	0.08						open_sea	intergenic	no_TE	intergenic	intergenic	no_peak
1	14521529	14521530	0.18						open_sea	intergenic	no_TE	intergenic	intergenic	no_peak
1	14521539	14521540	0.08						open_sea	intergenic	LTR	intergenic	intergenic	no_peak
1	14764569	14764570	0.45				1.13899347669e-08	18:5926078:C:A	open_sea	intergenic	LINE	intergenic	intergenic	no_peak
1	14764638	14764639	0.49						open_sea	intergenic	LINE	intergenic	intergenic	no_peak
1	15884428	15884429	0.11						CGI_shores	TSS1500	no_TE	TSS+-1500	TSS+-1500	no_peak
1	16134339	16134340	0.18						open_sea	intergenic	LTR	intergenic	intergenic	no_peak
1	16134386	16134387	0.29						open_sea	intergenic	LTR	intergenic	intergenic	no_peak
1	16592409	16592410	0	4.31373188964e-05	1:16083584:G:C	-508825			open_sea	intergenic	SINE	intergenic	intergenic	no_peak
1	16752032	16752033	0.14						open_sea	intergenic	no_TE	intergenic	intergenic	no_peak
1	16752147	16752148	0.36	0.000118458356137	1:17405408:C:T	653261			open_sea	intergenic	no_TE	intergenic	intergenic	no_peak
1	16752159	16752160	0.35	8.13637380074e-05	1:16883073:G:A	130914			open_sea	intergenic	no_TE	intergenic	intergenic	no_peak
1	16752178	16752179	0.26						open_sea	intergenic	no_TE	intergenic	intergenic	no_peak
1	16752185	16752186	0.24						open_sea	intergenic	no_TE	intergenic	intergenic	no_peak
1	16890932	16890933	0.7						open_sea	intergenic	LTR	intergenic	intergenic	no_peak
1	16890985	16890986	0.54				6.16696127461e-09	2:120900652:A:G	open_sea	intergenic	LTR	intergenic	intergenic	no_peak
1	16890988	16890989	0.62						open_sea	intergenic	LTR	intergenic	intergenic	no_peak
1	16890991	16890992	0.57				6.90886572296e-10	2:118056376:G:A	open_sea	intergenic	LTR	intergenic	intergenic	no_peak
1	16890997	16890998	0.67						open_sea	intergenic	LTR	intergenic	intergenic	no_peak
1	16907267	16907268	0.22						open_sea	intergenic	SINE	intergenic	intergenic	no_peak
1	17241020	17241021	0.15	2.3162510656e-07	1:17160738:C:T	-80282			open_sea	intergenic	no_TE	intergenic	TSS+-200	no_peak
1	17241151	17241152	0.28	5.76282043066e-08	1:17160738:C:T	-80413			open_sea	intergenic	LTR	intergenic	TSS+-200	no_peak
1	17241162	17241163	0.21	3.49496013885e-07	1:17160738:C:T	-80424			open_sea	intergenic	LTR	intergenic	TSS+-200	no_peak
1	17241175	17241176	0.14	9.98515810326e-08	1:17160738:C:T	-80437			open_sea	intergenic	LTR	intergenic	TSS+-200	no_peak
1	17558028	17558029	0						open_sea	intergenic	no_TE	intergenic	intergenic	no_peak
1	17558172	17558173	0.26						open_sea	intergenic	LINE	intergenic	intergenic	no_peak
1	17608038	17608039	0.42						open_sea	intergenic	SINE	intergenic	intergenic	no_peak
1	17990746	17990747	0.41	1.03995041668e-19	1:17957628:G:A	-33118			open_sea	intergenic	no_TE	intergenic	intergenic	no_peak
1	17990869	17990870	0.46	3.93835756636e-25	1:17957628:G:A	-33241			open_sea	intergenic	no_TE	intergenic	intergenic	no_peak
1	18769131	18769132	0.07	3.21202627174e-06	1:18764775:A:G	-4356			open_sea	intergenic	LINE	intergenic	intergenic	no_peak
1	18769186	18769187	0.04	1.38526565264e-12	1:18739494:T:C	-29692			open_sea	intergenic	LINE	intergenic	intergenic	no_peak
1	18769223	18769224	0.56	6.78885372211e-10	1:18739494:T:C	-29729			open_sea	intergenic	LINE	intergenic	intergenic	no_peak
1	19269988	19269989	0.81	3.24531110027e-24	1:19327977:TTAAG:T	57989			open_sea	intergenic	LTR	intergenic	intergenic	no_peak
1	19270083	19270084	0.8	3.11847876993e-22	1:19260724:G:T	-9359			open_sea	intergenic	LTR	intergenic	intergenic	no_peak
1	19270100	19270101	0.89	2.8827096636e-06	1:19260724:G:T	-9376	1.04609965074e-08	6:113253680:C:G	open_sea	intergenic	LTR	intergenic	intergenic	no_peak
1	20137402	20137403	0.16						open_sea	intergenic	LINE	intergenic	intergenic	no_peak
1	20137575	20137576	0.27						open_sea	intergenic	LINE	intergenic	intergenic	no_peak
1	20137586	20137587	0.38						open_sea	intergenic	LINE	intergenic	intergenic	no_peak
1	20137696	20137697	0						open_sea	intergenic	LINE	intergenic	intergenic	no_peak
1	20832928	20832929	0.44						open_sea	gene_body	LINE	intergenic	intergenic	no_peak
1	20920078	20920079	0.32	4.12161731642e-05	1:20366955:C:CA	-553123			open_sea	gene_body	SINE	intergenic	intergenic	no_peak
1	20920111	20920112	0.48						open_sea	gene_body	SINE	intergenic	intergenic	no_peak
1	20920151	20920152	0.54						open_sea	gene_body	SINE	intergenic	intergenic	no_peak
1	20920171	20920172	0.37						open_sea	gene_body	LINE	intergenic	intergenic	no_peak
1	21027626	21027627	0.62	3.87090323602e-13	1:20662702:TGA:T	-364924			open_sea	intergenic	LINE	intergenic	intergenic	no_peak
1	21027751	21027752	0.3						open_sea	intergenic	LINE	intergenic	intergenic	no_peak
1	21883059	21883060	0.07	2.20904969986e-05	1:21854878:A:C	-28181			open_sea	intergenic	LINE	intergenic	intergenic	no_peak
1	22002500	22002501	0.04						open_sea	intergenic	no_TE	intergenic	intergenic	peak
1	22425550	22425551	0.18	7.54630647402e-06	1:22412786:G:A	-12764			open_sea	intergenic	no_TE	intergenic	intergenic	no_peak
1	22425567	22425568	0.44	1.5485786415e-05	1:21441654:G:C	-983913			open_sea	intergenic	no_TE	intergenic	intergenic	no_peak
1	22425577	22425578	0.39	5.08822509751e-09	1:21441654:G:C	-983923			open_sea	intergenic	no_TE	intergenic	intergenic	no_peak
1	22425603	22425604	0.17						open_sea	intergenic	no_TE	intergenic	intergenic	no_peak
1	22425612	22425613	0.28	7.18829031702e-07	1:22353449:T:C	-72163			open_sea	intergenic	no_TE	intergenic	intergenic	no_peak
1	22741816	22741817	0.75	4.87181076444e-29	1:22705242:A:C	-36574			open_sea	intergenic	no_TE	intergenic	TSS+-1500	no_peak
1	22905716	22905717	0.02	3.47305821472e-05	1:22865908:C:G	-39808			CGI_shores	gene_body	no_TE	TSS+-1500	TSS+-1500	no_peak
1	24106149	24106150	0.08						open_sea	gene_body	SINE	intergenic	intergenic	no_peak
1	24338655	24338656	0.75						open_sea	gene_body	SINE	intergenic	intergenic	no_peak
1	25222151	25222152	0.5	3.7644375223e-13	1:25292667:A:C	70516			open_sea	intergenic	no_TE	intergenic	intergenic	no_peak
1	25222263	25222264	0.83	3.39458831145e-31	1:25219350:C:T	-2913			open_sea	intergenic	no_TE	intergenic	intergenic	no_peak
1	25222269	25222270	0.77	2.15289986927e-31	1:25245883:GA:G	23614			open_sea	intergenic	no_TE	intergenic	intergenic	no_peak
1	25874753	25874754	0.65						open_sea	intergenic	SINE	intergenic	intergenic	no_peak
1	26139000	26139001	0.54	3.33106952536e-23	1:26156912:TA:T	17912			open_sea	gene_body	no_TE	intergenic	TSS+-200	no_peak
1	26139037	26139038	0.51	5.17062282593e-28	1:26156912:TA:T	17875			open_sea	gene_body	no_TE	intergenic	TSS+-200	no_peak
1	26139041	26139042	0.49	9.61355246201e-30	1:26156912:TA:T	17871			open_sea	gene_body	no_TE	intergenic	TSS+-200	no_peak
1	26139091	26139092	0.55	1.22417177541e-29	1:26156912:TA:T	17821			open_sea	gene_body	no_TE	intergenic	TSS+-200	no_peak
1	26139099	26139100	0.54	4.6063262431e-31	1:26156912:TA:T	17813			open_sea	gene_body	no_TE	intergenic	TSS+-200	no_peak
1	26139103	26139104	0.54	2.26071371975e-29	1:26156912:TA:T	17809			open_sea	gene_body	no_TE	intergenic	TSS+-200	no_peak
1	26139157	26139158	0.48	1.32945662042e-28	1:26156912:TA:T	17755			open_sea	gene_body	no_TE	intergenic	TSS+-200	no_peak
1	26615598	26615599	0.15	3.06039348998e-06	1:26616233:A:G	635			open_sea	gene_body	LTR	intergenic	intergenic	no_peak
1	26686978	26686979	0.56						open_sea	gene_body	SINE	intergenic	intergenic	no_peak
1	26890800	26890801	0.12						open_sea	gene_body	LINE	intergenic	intergenic	no_peak
1	26890872	26890873	0						open_sea	gene_body	LINE	intergenic	intergenic	no_peak
1	26890938	26890939	0.15						open_sea	gene_body	LINE	intergenic	intergenic	no_peak
1	27074732	27074733	0						open_sea	gene_body	no_TE	intergenic	intergenic	no_peak
1	27161843	27161844	0.59						open_sea	gene_body	SINE	intergenic	TSS+-1500	no_peak
1	27742459	27742460	0.49				7.418461094e-09	15:9737393:GTATA:G	open_sea	intergenic	LTR	intergenic	TSS+-200	no_peak
1	27742465	27742466	0.5				1.17544492521e-08	15:9737393:GTATA:G	open_sea	intergenic	LTR	intergenic	TSS+-200	no_peak
1	28194247	28194248	0.16	1.01314696859e-10	1:28092431:A:G	-101816			open_sea	intergenic	LINE	intergenic	intergenic	no_peak
1	28607734	28607735	0.52						open_sea	intergenic	LINE	intergenic	intergenic	no_peak
1	28664824	28664825	0.09	0.000123413507083	1:27951586:A:G	-713238			open_sea	intergenic	LINE	intergenic	intergenic	no_peak
1	28664876	28664877	0						open_sea	intergenic	LINE	intergenic	intergenic	no_peak
1	28862272	28862273	0.38						open_sea	intergenic	LINE	intergenic	intergenic	no_peak
1	29087162	29087163	0						open_sea	intergenic	LINE	intergenic	intergenic	no_peak
1	29433031	29433032	0.3				4.58225474977e-09	2:21399019:ATAATGAAATAATATGAAAAAGTATTTGTGT:A	open_sea	intergenic	LINE	intergenic	intergenic	no_peak
1	29433073	29433074	0.31						open_sea	intergenic	LINE	intergenic	intergenic	no_peak
1	30338209	30338210	0.65				4.12533501916e-09	2:123014914:T:C	open_sea	intergenic	LINE	intergenic	intergenic	no_peak
1	31653485	31653486	0.33	3.32475274593e-05	1:31626628:G:A	-26857			open_sea	intergenic	LTR	intergenic	intergenic	no_peak
1	31653489	31653490	0.5				4.70448268881e-11	2:121986296:A:G	open_sea	intergenic	LTR	intergenic	intergenic	no_peak
1	31653517	31653518	0.59				7.4700625405e-09	2:121986296:A:G	open_sea	intergenic	LTR	intergenic	intergenic	no_peak
1	31653532	31653533	0.28	7.19029928814e-05	1:31030193:AG:A	-623339			open_sea	intergenic	LTR	intergenic	intergenic	no_peak
1	31919205	31919206	0.37						open_sea	intergenic	SINE	intergenic	intergenic	no_peak
1	32154782	32154783	0.12						open_sea	gene_body	LTR	intergenic	intergenic	no_peak
1	32154796	32154797	0.19						open_sea	gene_body	LTR	intergenic	intergenic	no_peak
1	32154803	32154804	0.04						open_sea	gene_body	LTR	intergenic	intergenic	no_peak
1	32154831	32154832	0.2	8.51250135759e-05	1:31681883:C:A	-472948			open_sea	gene_body	LTR	intergenic	intergenic	no_peak
1	32154847	32154848	0.09						open_sea	gene_body	LTR	intergenic	intergenic	no_peak
1	32154850	32154851	0.37						open_sea	gene_body	LTR	intergenic	intergenic	no_peak
1	32475791	32475792	0.15						open_sea	intergenic	LTR	intergenic	intergenic	no_peak
1	32475964	32475965	0.18						open_sea	intergenic	LTR	intergenic	intergenic	no_peak
1	32651276	32651277	0.38						open_sea	intergenic	LINE	intergenic	intergenic	no_peak
1	32706765	32706766	0.42						open_sea	intergenic	LINE	intergenic	intergenic	no_peak
1	34118454	34118455	0.25						open_sea	intergenic	no_TE	intergenic	intergenic	no_peak
1	34118463	34118464	0.32				1.58075366307e-15	1:157539348:C:T	open_sea	intergenic	no_TE	intergenic	intergenic	no_peak
1	34118473	34118474	0.39				1.09002881846e-10	1:157319771:C:G	open_sea	intergenic	no_TE	intergenic	intergenic	no_peak
1	34428389	34428390	0.56	1.79846234026e-32	1:34409282:G:A	-19107			open_sea	intergenic	no_TE	intergenic	intergenic	no_peak
1	34428396	34428397	0.49	1.2007850286e-34	1:34409282:G:A	-19114			open_sea	intergenic	no_TE	intergenic	intergenic	no_peak
1	34428419	34428420	0.47	1.50965587948e-29	1:34409282:G:A	-19137			open_sea	intergenic	no_TE	intergenic	intergenic	no_peak
1	34428448	34428449	0.52	3.49087448467e-28	1:34429433:G:A	985			open_sea	intergenic	no_TE	intergenic	intergenic	no_peak
1	34428450	34428451	0.44	1.75032684183e-27	1:34429433:G:A	983			open_sea	intergenic	no_TE	intergenic	intergenic	no_peak
1	34570058	34570059	0.39	9.81218869756e-23	1:34567965:C:T	-2093			open_sea	intergenic	LINE	intergenic	intergenic	no_peak
1	35323918	35323919	0.71				1.20820484855e-08	2:122459583:C:T	open_sea	intergenic	LINE	intergenic	intergenic	no_peak
1	35546866	35546867	0.24						open_sea	gene_body	no_TE	intergenic	intergenic	no_peak
1	35546974	35546975	0.37				6.2094386161e-09	13:35009305:C:G	open_sea	gene_body	no_TE	intergenic	intergenic	no_peak
1	35546976	35546977	0.09						open_sea	gene_body	no_TE	intergenic	intergenic	no_peak
1	35584717	35584718	0.64				6.74905511764e-09	6:84665569:G:A	open_sea	gene_body	SINE	intergenic	intergenic	no_peak
1	35611198	35611199	0.18						open_sea	gene_body	LINE	intergenic	intergenic	no_peak
1	36068294	36068295	0.06						open_sea	gene_body	SINE	intergenic	intergenic	no_peak
1	36159005	36159006	0						CGI_shelves	gene_body	SINE	intergenic	intergenic	no_peak
1	36276653	36276654	0.25	1.46479195024e-06	1:36022024:G:T	-254629			open_sea	intergenic	SINE	intergenic	intergenic	no_peak
1	36276668	36276669	0.18	7.48719611346e-05	1:35438354:A:C	-838314			open_sea	intergenic	SINE	intergenic	intergenic	no_peak
1	36803782	36803783	0.52	4.24679947294e-06	1:36425454:C:A	-378328			open_sea	intergenic	LINE	intergenic	TSS+-200	no_peak
1	36803846	36803847	0.38						open_sea	intergenic	LINE	intergenic	TSS+-200	no_peak
1	38783817	38783818	0.37						open_sea	intergenic	LINE	intergenic	TSS+-200	no_peak
1	38783919	38783920	0.21						open_sea	intergenic	LINE	intergenic	TSS+-200	no_peak
1	39557581	39557582	0.08	3.46063843641e-06	1:39732114:C:T	174533			open_sea	intergenic	LTR	intergenic	intergenic	no_peak
1	39557595	39557596	0.23						open_sea	intergenic	LTR	intergenic	intergenic	no_peak
1	40017348	40017349	0.18						open_sea	intergenic	no_TE	intergenic	intergenic	no_peak
1	40039806	40039807	0.94	9.42771084206e-41	1:40039693:G:A	-113			open_sea	intergenic	LTR	intergenic	intergenic	no_peak
1	40115675	40115676	0.34						open_sea	intergenic	LINE	intergenic	intergenic	no_peak
1	40115790	40115791	0.12						open_sea	intergenic	LINE	intergenic	intergenic	no_peak
1	41656451	41656452	0.45	1.27763791403e-06	1:41699815:C:T	43364			open_sea	gene_body	LINE	intergenic	intergenic	no_peak
1	41656541	41656542	0.43	1.06066356507e-05	1:41878294:A:T	221753			open_sea	gene_body	LINE	intergenic	intergenic	no_peak
1	42018204	42018205	0.63	2.73360014778e-23	1:41995389:A:G	-22815			CGI	gene_body	no_TE	TSS+-200	TSS+-200	no_peak
1	42018215	42018216	0.56	1.64518814644e-18	1:41995389:A:G	-22826			CGI	gene_body	no_TE	TSS+-200	TSS+-200	no_peak
1	42018223	42018224	0.66	2.19527833717e-18	1:41995389:A:G	-22834			CGI	gene_body	no_TE	TSS+-200	TSS+-200	no_peak
1	42018291	42018292	0.6	1.19269374199e-22	1:41995389:A:G	-22902			CGI	gene_body	no_TE	TSS+-200	TSS+-200	no_peak
1	42018293	42018294	0.69	2.19832477595e-20	1:41995389:A:G	-22904			CGI	gene_body	no_TE	TSS+-200	TSS+-200	no_peak
1	42018303	42018304	0.54	7.25364586697e-19	1:41995389:A:G	-22914			CGI	gene_body	no_TE	TSS+-200	TSS+-200	no_peak
1	42018309	42018310	0.73	2.98272336217e-23	1:41995389:A:G	-22920			CGI	gene_body	no_TE	TSS+-200	TSS+-200	no_peak
1	42018339	42018340	0.66	1.15160057554e-21	1:41995389:A:G	-22950			CGI	gene_body	no_TE	TSS+-200	TSS+-200	no_peak
1	42018351	42018352	0.46	6.90034508023e-20	1:41995389:A:G	-22962			CGI	gene_body	no_TE	TSS+-200	TSS+-200	no_peak
1	42069615	42069616	0.24	2.96114894451e-06	1:42185864:C:T	116249			CGI_shores	TSS1500	no_TE	TSS+-1500	TSS+-1500	no_peak
1	42184349	42184350	0.09						open_sea	TSS1500	no_TE	intergenic	intergenic	peak
1	42184351	42184352	0.22						open_sea	TSS1500	no_TE	intergenic	intergenic	peak
1	42184445	42184446	0.25						open_sea	TSS1500	LINE	intergenic	intergenic	peak
1	42278721	42278722	0.01				6.58943337836e-09	15:41784484:T:G	open_sea	gene_body	no_TE	intergenic	intergenic	no_peak
1	42356055	42356056	0.29						open_sea	intergenic	LINE	intergenic	intergenic	no_peak
1	42814695	42814696	0.24	7.18726318057e-05	1:43688878:C:CA	874183			open_sea	gene_body	no_TE	intergenic	intergenic	no_peak
1	42817761	42817762	0.48						open_sea	gene_body	LTR	intergenic	intergenic	no_peak
1	43575068	43575069	0	6.86177253725e-07	1:43571319:G:A	-3749			open_sea	intergenic	no_TE	intergenic	intergenic	no_peak
1	44070171	44070172	0.32						CGI_shores	gene_body	no_TE	intergenic	intergenic	no_peak
1	44070267	44070268	0.34						CGI_shores	gene_body	no_TE	intergenic	intergenic	no_peak
1	44070480	44070481	0.23						CGI_shores	gene_body	no_TE	intergenic	intergenic	no_peak
1	44070595	44070596	0						CGI	gene_body	no_TE	intergenic	intergenic	no_peak
1	44070624	44070625	0						CGI	gene_body	no_TE	intergenic	intergenic	no_peak
1	44070627	44070628	0						CGI	gene_body	no_TE	intergenic	intergenic	no_peak
1	44070636	44070637	0.04						CGI	gene_body	no_TE	intergenic	intergenic	no_peak
1	44499854	44499855	0						open_sea	gene_body	no_TE	intergenic	intergenic	no_peak
1	44622754	44622755	0.29						open_sea	gene_body	no_TE	intergenic	intergenic	no_peak
1	44694141	44694142	0.27						open_sea	gene_body	SINE	intergenic	intergenic	no_peak
1	44837196	44837197	0.22						open_sea	gene_body	LTR	intergenic	intergenic	no_peak
1	44837256	44837257	0.36						open_sea	gene_body	LTR	intergenic	intergenic	no_peak
1	44839882	44839883	0.21						open_sea	gene_body	LTR	intergenic	intergenic	no_peak
1	44839916	44839917	0.05						open_sea	gene_body	LTR	intergenic	intergenic	no_peak
1	44839918	44839919	0.19						open_sea	gene_body	LTR	intergenic	intergenic	no_peak
1	44844007	44844008	0.32	2.17572660156e-06	1:44837807:TC:T	-6200			open_sea	3UTR	no_TE	intergenic	intergenic	no_peak
1	44844017	44844018	0.35	6.05710648682e-05	1:44931208:C:T	87191			open_sea	3UTR	no_TE	intergenic	intergenic	no_peak
1	45006584	45006585	0.67				7.66701518543e-09	2:78229052:G:T	open_sea	gene_body	LINE	intergenic	intergenic	no_peak
1	45006731	45006732	0.27	9.61926880352e-05	1:44995569:C:G	-11162	5.22008222403e-09	18:23375512:A:G	open_sea	gene_body	LINE	intergenic	intergenic	no_peak
1	45090192	45090193	0						open_sea	gene_body	no_TE	intergenic	TSS+-200	no_peak
1	45580046	45580047	0.12						open_sea	intergenic	SINE	intergenic	intergenic	no_peak
1	45580053	45580054	0.32						open_sea	intergenic	SINE	intergenic	intergenic	no_peak
1	45580066	45580067	0.3				1.17544492521e-08	13:71387390:G:C	open_sea	intergenic	SINE	intergenic	intergenic	no_peak
1	45580082	45580083	0.29						open_sea	intergenic	SINE	intergenic	intergenic	no_peak
1	45580122	45580123	0.21						open_sea	intergenic	SINE	intergenic	intergenic	no_peak
1	45580128	45580129	0.3						open_sea	intergenic	SINE	intergenic	intergenic	no_peak
1	46258600	46258601	0.12						open_sea	gene_body	SINE	intergenic	intergenic	no_peak
1	46388978	46388979	0.35						open_sea	intergenic	LINE	intergenic	intergenic	no_peak
1	46495402	46495403	0.4	8.2817999297e-06	1:47000644:A:C	505242			open_sea	intergenic	LINE	intergenic	TSS+-1500	no_peak
1	46495506	46495507	0						open_sea	intergenic	LINE	intergenic	TSS+-1500	no_peak
1	46599347	46599348	0.36						open_sea	intergenic	LINE	intergenic	intergenic	no_peak
1	46599451	46599452	0.49						open_sea	intergenic	LINE	intergenic	intergenic	no_peak
1	46599912	46599913	0.18						open_sea	intergenic	LINE	intergenic	intergenic	no_peak
1	46599920	46599921	0.26						open_sea	intergenic	LINE	intergenic	intergenic	no_peak
1	46617324	46617325	0.28	4.12161731642e-05	1:47148530:C:G	531206			open_sea	intergenic	LINE	intergenic	intergenic	no_peak
1	46617429	46617430	0.24						open_sea	intergenic	LINE	intergenic	intergenic	no_peak
1	46651990	46651991	0.61	2.84829979319e-12	1:46561719:A:G	-90271			open_sea	intergenic	SINE	intergenic	TSS+-1500	no_peak
1	46652064	46652065	0.42	5.71879858201e-15	1:46685715:TC:T	33651			open_sea	intergenic	LINE	intergenic	TSS+-1500	no_peak
1	46700893	46700894	0.52						open_sea	gene_body	LINE	TSS+-1500	intergenic	no_peak
1	46700896	46700897	0.17						open_sea	gene_body	LINE	TSS+-1500	intergenic	no_peak
1	46733914	46733915	0.4	0.000108835353267	1:46846267:A:G	112353			open_sea	intergenic	LINE	intergenic	intergenic	no_peak
1	46984921	46984922	0.26						open_sea	intergenic	LTR	intergenic	intergenic	no_peak
1	46984956	46984957	0.65						open_sea	intergenic	LTR	intergenic	intergenic	no_peak
1	47128772	47128773	0.51						open_sea	intergenic	LINE	intergenic	intergenic	no_peak
1	47160695	47160696	0.5						open_sea	intergenic	LINE	intergenic	intergenic	no_peak
1	47160834	47160835	0.53						open_sea	intergenic	LINE	intergenic	intergenic	no_peak
1	47174875	47174876	0.06						open_sea	intergenic	no_TE	intergenic	intergenic	no_peak
1	47174888	47174889	0				6.63149195665e-09	24:33635474:G:A	open_sea	intergenic	no_TE	intergenic	intergenic	no_peak
1	47174892	47174893	0.02						open_sea	intergenic	no_TE	intergenic	intergenic	no_peak
1	47174904	47174905	0.01						open_sea	intergenic	no_TE	intergenic	intergenic	no_peak
1	47835916	47835917	0.22						open_sea	intergenic	LINE	intergenic	intergenic	no_peak
1	48387334	48387335	0.26						open_sea	intergenic	LINE	intergenic	intergenic	no_peak
1	48387423	48387424	0.2						open_sea	intergenic	LINE	intergenic	intergenic	no_peak
1	48387546	48387547	0.4						open_sea	intergenic	LINE	intergenic	intergenic	no_peak
1	48387577	48387578	0.32						open_sea	intergenic	LINE	intergenic	intergenic	no_peak
1	48639175	48639176	0.25				6.24728424786e-09	2:118073024:A:G	open_sea	intergenic	LINE	intergenic	intergenic	no_peak
1	48639209	48639210	0.28	0.000121646431065	1:48725828:G:T	86619			open_sea	intergenic	SINE	intergenic	intergenic	no_peak
1	48953510	48953511	0.4	6.03792925042e-07	1:48932118:G:A	-21392			open_sea	intergenic	LINE	intergenic	intergenic	no_peak
1	48953531	48953532	0.34						open_sea	intergenic	LINE	intergenic	intergenic	no_peak
1	48953543	48953544	0.48	6.89152682301e-05	1:48834031:T:C	-119512			open_sea	intergenic	LINE	intergenic	intergenic	no_peak
1	48953583	48953584	0.31						open_sea	intergenic	LINE	intergenic	intergenic	no_peak
1	48953649	48953650	0.26						open_sea	intergenic	LINE	intergenic	intergenic	no_peak
1	48953655	48953656	0.35	9.59760720677e-05	1:48560470:C:T	-393185			open_sea	intergenic	LINE	intergenic	intergenic	no_peak
1	49869111	49869112	0.35						open_sea	intergenic	LINE	intergenic	TSS+-1500	no_peak
1	49869658	49869659	0.41						open_sea	intergenic	LINE	intergenic	TSS+-1500	no_peak
1	49914192	49914193	0.09						CGI	intergenic	no_TE	intergenic	intergenic	peak
1	49914219	49914220	0.09	0.000132942480224	1:50322921:T:C	408702			CGI	intergenic	no_TE	intergenic	intergenic	peak
1	49914370	49914371	0.03						CGI	intergenic	no_TE	intergenic	intergenic	peak
1	49914376	49914377	0.19						CGI	intergenic	no_TE	intergenic	intergenic	peak
1	49933441	49933442	0						CGI_shores	gene_body	no_TE	TSS+-1500	intergenic	peak
1	49933450	49933451	0.27						CGI_shores	gene_body	no_TE	TSS+-1500	intergenic	peak
1	49933466	49933467	0.01						CGI_shores	gene_body	no_TE	TSS+-1500	intergenic	peak
1	49933492	49933493	0.26				5.56872728197e-09	3:25759706:CCTTT:C	CGI_shores	gene_body	no_TE	intergenic	intergenic	peak
1	49933597	49933598	0.08						CGI_shores	gene_body	no_TE	intergenic	intergenic	peak
1	49933705	49933706	0				9.86962481266e-09	14:58758927:G:A	CGI_shores	gene_body	no_TE	intergenic	intergenic	peak
1	51968569	51968570	0.47	7.85483296506e-14	1:51965360:C:T	-3209			open_sea	intergenic	LINE	intergenic	intergenic	no_peak
1	52297603	52297604	0.24						open_sea	gene_body	no_TE	intergenic	intergenic	no_peak
1	52633020	52633021	0.38						open_sea	gene_body	LINE	intergenic	intergenic	no_peak
1	52633045	52633046	0.43						open_sea	gene_body	LINE	intergenic	intergenic	no_peak
1	52633114	52633115	0.13						open_sea	gene_body	LINE	intergenic	intergenic	no_peak
1	52633128	52633129	0.62						open_sea	gene_body	LINE	intergenic	intergenic	no_peak
1	52759317	52759318	0.34	5.33937952117e-05	1:53750481:C:T	991164			open_sea	gene_body	LINE	intergenic	intergenic	no_peak
1	52804793	52804794	0.14						open_sea	intergenic	no_TE	intergenic	intergenic	no_peak
1	52804867	52804868	0.05						open_sea	intergenic	no_TE	intergenic	intergenic	no_peak
1	52844892	52844893	0.8	1.01531391025e-26	1:52848026:T:C	3134			open_sea	intergenic	no_TE	intergenic	intergenic	peak
1	52844912	52844913	0.76	3.88368961283e-32	1:52670222:G:A	-174690			open_sea	intergenic	no_TE	intergenic	intergenic	peak
1	52844940	52844941	0.78	1.30446362029e-23	1:52670222:G:A	-174718			open_sea	intergenic	no_TE	intergenic	intergenic	peak
1	53662182	53662183	0.43						open_sea	intergenic	LTR	intergenic	intergenic	no_peak
1	53662198	53662199	0.41						open_sea	intergenic	LTR	intergenic	intergenic	no_peak
1	53662225	53662226	0.33						open_sea	intergenic	LTR	intergenic	intergenic	no_peak
1	54002200	54002201	0.36	8.12146428044e-05	1:54647289:G:T	645089			open_sea	intergenic	LINE	intergenic	intergenic	no_peak
1	54002319	54002320	0.08	6.62853724626e-06	1:54870276:C:T	867957			open_sea	intergenic	LINE	intergenic	intergenic	no_peak
1	54096047	54096048	0.21						open_sea	TSS1500	no_TE	intergenic	intergenic	no_peak
1	55094833	55094834	0.16	5.1671479528e-07	1:54425643:C:CA	-669190			open_sea	intergenic	SINE	intergenic	intergenic	no_peak
1	55152982	55152983	0.19	1.22012455515e-05	1:54974340:A:C	-178642			open_sea	intergenic	no_TE	intergenic	intergenic	no_peak
1	55153010	55153011	0.41	2.5274308503e-05	1:55000220:C:G	-152790			open_sea	intergenic	no_TE	intergenic	intergenic	no_peak
1	55173113	55173114	0.24	6.8735148415e-06	1:55582073:G:T	408960			open_sea	intergenic	SINE	intergenic	intergenic	no_peak
1	55173138	55173139	0.31	2.03186316456e-05	1:55070836:C:T	-102302			open_sea	intergenic	SINE	intergenic	intergenic	no_peak
1	55261293	55261294	0.32						open_sea	intergenic	LINE	intergenic	intergenic	no_peak
1	55738144	55738145	0.2	4.50035578965e-08	1:54746151:GA:G	-991993			open_sea	intergenic	LINE	intergenic	intergenic	no_peak
1	55738165	55738166	0.18	2.52491052558e-07	1:55773007:G:A	34842			open_sea	intergenic	LINE	intergenic	intergenic	no_peak
1	55738201	55738202	0.19	2.26760561547e-07	1:54746099:C:T	-992102			open_sea	intergenic	LINE	intergenic	intergenic	no_peak
1	56460970	56460971	0.18						open_sea	gene_body	no_TE	intergenic	intergenic	no_peak
1	56660055	56660056	0.09						open_sea	gene_body	SINE	intergenic	intergenic	no_peak
1	56760696	56760697	0.18						CGI_shores	gene_body	no_TE	TSS+-1500	TSS+-1500	no_peak
1	56760768	56760769	0.38	0.000100751129388	1:57507637:T:C	746869			CGI_shores	gene_body	no_TE	TSS+-1500	TSS+-1500	no_peak
1	57072790	57072791	0.37	7.19029928814e-05	1:57081764:T:C	8974			open_sea	intergenic	LINE	intergenic	intergenic	no_peak
1	57072792	57072793	0.35	4.10978780995e-05	1:57899181:A:G	826389			open_sea	intergenic	LINE	intergenic	intergenic	no_peak
1	57407336	57407337	0.04						open_sea	gene_body	no_TE	intergenic	intergenic	peak
1	57803059	57803060	0.09	2.77718246451e-05	1:58298852:GA:G	495793			open_sea	gene_body	no_TE	intergenic	intergenic	no_peak
1	57803148	57803149	0.09						open_sea	gene_body	no_TE	intergenic	intergenic	no_peak
1	57945635	57945636	0.33						CGI_shores	intergenic	no_TE	TSS+-1500	TSS+-1500	no_peak
1	58009093	58009094	0.26						CGI_shelves	gene_body	no_TE	intergenic	intergenic	no_peak
1	58009098	58009099	0.17						CGI_shelves	gene_body	no_TE	intergenic	intergenic	no_peak
1	58009116	58009117	0.03						CGI_shelves	gene_body	no_TE	intergenic	intergenic	no_peak
1	58009121	58009122	0.17				3.86195618837e-09	2:135610668:C:G	CGI_shelves	gene_body	no_TE	intergenic	intergenic	no_peak
1	58009144	58009145	0.1				1.01314696859e-10	2:135610668:C:G	CGI_shelves	gene_body	no_TE	intergenic	intergenic	no_peak
1	58009163	58009164	0.2						CGI_shelves	gene_body	no_TE	intergenic	intergenic	no_peak
1	58310855	58310856	0.14						open_sea	gene_body	no_TE	intergenic	intergenic	no_peak
1	58347154	58347155	0.17						open_sea	gene_body	no_TE	TSS+-1500	TSS+-1500	no_peak
1	58347190	58347191	0.19						open_sea	gene_body	no_TE	TSS+-1500	TSS+-1500	no_peak
1	58347202	58347203	0.07						open_sea	gene_body	no_TE	TSS+-1500	TSS+-1500	no_peak
1	58721549	58721550	0.19						open_sea	gene_body	LTR	intergenic	intergenic	no_peak
1	58721577	58721578	0.1						open_sea	gene_body	LTR	intergenic	intergenic	no_peak
1	58721598	58721599	0.13						open_sea	gene_body	LTR	intergenic	intergenic	no_peak
1	58820624	58820625	0.2						open_sea	gene_body	no_TE	intergenic	intergenic	no_peak
1	58820635	58820636	0.05						open_sea	gene_body	no_TE	intergenic	intergenic	no_peak
1	58820646	58820647	0.3						open_sea	gene_body	no_TE	intergenic	intergenic	no_peak
1	58820660	58820661	0.21						open_sea	gene_body	no_TE	intergenic	intergenic	no_peak
1	58820920	58820921	0.26						open_sea	gene_body	no_TE	intergenic	intergenic	no_peak
1	58820947	58820948	0.22						open_sea	gene_body	no_TE	intergenic	intergenic	no_peak
1	58847104	58847105	0.24	2.91509095817e-05	1:57916563:C:A	-930541			open_sea	intergenic	SINE	intergenic	intergenic	no_peak
1	58942930	58942931	0.49	1.08447707517e-16	1:58919124:T:G	-23806			CGI	gene_body	no_TE	intergenic	intergenic	peak
1	58942954	58942955	0.61	6.09033104063e-17	1:58919124:T:G	-23830			CGI	gene_body	no_TE	intergenic	intergenic	peak
1	58942957	58942958	0.67	7.13697906509e-17	1:58919124:T:G	-23833			CGI	gene_body	no_TE	intergenic	intergenic	peak
1	58942984	58942985	0.59	1.47028603466e-14	1:58919124:T:G	-23860			CGI	gene_body	no_TE	intergenic	intergenic	no_peak
1	58943031	58943032	0.6	8.92818515199e-16	1:58919124:T:G	-23907			CGI	gene_body	no_TE	intergenic	intergenic	no_peak
1	58943039	58943040	0.72	1.34885431178e-19	1:58919124:T:G	-23915			CGI	3UTR	no_TE	intergenic	intergenic	no_peak
1	58943043	58943044	0.73	5.25634856421e-20	1:58938227:T:C	-4816			CGI	3UTR	no_TE	intergenic	intergenic	no_peak
1	58943054	58943055	0.61	7.57133289846e-16	1:58919124:T:G	-23930			CGI	3UTR	no_TE	intergenic	intergenic	no_peak
1	58943078	58943079	0.48	2.17245024018e-15	1:58919124:T:G	-23954			CGI_shores	3UTR	no_TE	intergenic	intergenic	no_peak
1	58943107	58943108	0.44	7.0403013239e-19	1:58938227:T:C	-4880			CGI_shores	3UTR	no_TE	intergenic	intergenic	no_peak
1	58943112	58943113	0.34	6.0445613009e-17	1:58919124:T:G	-23988			CGI_shores	3UTR	no_TE	intergenic	intergenic	no_peak
1	58954091	58954092	0.11						open_sea	gene_body	no_TE	TSS+-200	TSS+-1500	no_peak
1	58954101	58954102	0.17						open_sea	gene_body	no_TE	TSS+-200	TSS+-1500	no_peak
1	58975882	58975883	0.33	1.57120690133e-05	1:59169042:G:A	193160			open_sea	TSS1500	no_TE	TSS+-200	TSS+-200	no_peak
1	58975896	58975897	0.43	8.44075994138e-06	1:59169042:G:A	193146			open_sea	TSS1500	no_TE	TSS+-200	TSS+-200	no_peak
1	58975905	58975906	0.27	9.68323930196e-06	1:59169042:G:A	193137			open_sea	TSS1500	no_TE	TSS+-200	TSS+-200	no_peak
1	58975920	58975921	0.34	2.81858438267e-05	1:58855469:G:A	-120451			open_sea	TSS1500	no_TE	TSS+-200	TSS+-200	no_peak
1	58975925	58975926	0.32	5.34963498687e-05	1:58855469:G:A	-120456			open_sea	TSS1500	no_TE	TSS+-200	TSS+-200	no_peak
1	58975986	58975987	0.33	6.07187795997e-05	1:59668750:G:A	692764			open_sea	TSS1500	no_TE	TSS+-200	TSS+-200	no_peak
1	58975991	58975992	0.22	1.15266675716e-05	1:59169042:G:A	193051			open_sea	TSS1500	no_TE	TSS+-200	TSS+-200	no_peak
1	58987965	58987966	0.2						CGI_shores	gene_body	no_TE	TSS+-200	TSS+-200	no_peak
1	58987980	58987981	0.2						CGI_shores	gene_body	no_TE	TSS+-200	TSS+-200	no_peak
1	59013161	59013162	0.36						open_sea	gene_body	DNA	intergenic	intergenic	no_peak
1	59013204	59013205	0.18						open_sea	gene_body	DNA	intergenic	intergenic	no_peak
1	59013228	59013229	0.18						open_sea	gene_body	no_TE	intergenic	intergenic	no_peak
1	59013235	59013236	0.34						open_sea	gene_body	no_TE	intergenic	intergenic	no_peak
1	59013618	59013619	0.08						open_sea	gene_body	no_TE	intergenic	intergenic	no_peak
1	59017091	59017092	0.52	1.12306314278e-12	1:59017119:G:C	28			open_sea	gene_body	LINE	intergenic	intergenic	no_peak
1	59017095	59017096	0.38	2.8168760555e-10	1:59021190:A:AT	4095			open_sea	gene_body	LINE	intergenic	intergenic	no_peak
1	59017168	59017169	0.6	4.76134583254e-08	1:59546844:G:A	529676			open_sea	gene_body	LINE	intergenic	intergenic	no_peak
1	59017208	59017209	0.62	9.92386531474e-10	1:59021190:A:AT	3982			open_sea	gene_body	LINE	intergenic	intergenic	no_peak
1	59084858	59084859	0.13						open_sea	intergenic	no_TE	TSS+-1500	TSS+-1500	no_peak
1	59084882	59084883	0.07						open_sea	intergenic	no_TE	TSS+-1500	TSS+-1500	no_peak
1	60210524	60210525	0.38	1.14740664428e-08	1:60346938:A:G	136414			CGI_shelves	intergenic	LINE	TSS+-200	TSS+-200	no_peak
1	60210548	60210549	0.05						CGI_shelves	intergenic	LINE	TSS+-200	TSS+-200	no_peak
1	60210560	60210561	0.09						CGI_shelves	intergenic	LINE	TSS+-200	TSS+-200	no_peak
1	60210581	60210582	0.14						CGI_shelves	intergenic	LINE	TSS+-200	TSS+-200	no_peak
1	60210589	60210590	0.02						CGI_shelves	intergenic	LINE	TSS+-200	TSS+-200	no_peak
1	60343684	60343685	0.2	4.24679947294e-06	1:60687769:A:C	344085			CGI_shores	gene_body	no_TE	intergenic	TSS+-200	peak
1	60343744	60343745	0.18						CGI_shores	gene_body	no_TE	intergenic	TSS+-200	peak
1	60343875	60343876	0.28						CGI	gene_body	no_TE	intergenic	TSS+-200	peak
1	60343911	60343912	0.1						CGI	gene_body	no_TE	intergenic	TSS+-200	peak
1	60343918	60343919	0.24						CGI	gene_body	no_TE	intergenic	TSS+-200	peak
1	60349842	60349843	0.07						open_sea	TSS1500	LTR	intergenic	intergenic	no_peak
1	60349934	60349935	0.31						open_sea	TSS1500	LTR	intergenic	intergenic	no_peak
1	60520231	60520232	0.44	2.21885900253e-07	1:60585888:T:C	65657			open_sea	gene_body	no_TE	intergenic	intergenic	no_peak
1	60716878	60716879	0.36						open_sea	gene_body	LINE	intergenic	intergenic	no_peak
1	60716927	60716928	0.11						open_sea	gene_body	LINE	intergenic	intergenic	no_peak
1	60716931	60716932	0.09						open_sea	gene_body	LINE	intergenic	intergenic	no_peak
1	60860549	60860550	0.1						open_sea	gene_body	LINE	intergenic	intergenic	no_peak
1	60860563	60860564	0.34						open_sea	gene_body	LINE	intergenic	intergenic	no_peak
1	60860594	60860595	0.46				6.86463719686e-40	8:21015347:A:G	open_sea	gene_body	LINE	intergenic	intergenic	no_peak
1	60860639	60860640	0.22						open_sea	gene_body	LINE	intergenic	intergenic	no_peak
1	60860667	60860668	0.48	8.12146428044e-05	1:61287425:C:T	426758			open_sea	gene_body	LINE	intergenic	intergenic	no_peak
1	60875071	60875072	0.35						open_sea	gene_body	SINE	intergenic	intergenic	no_peak
1	61076987	61076988	0.37				7.07991889966e-09	2:123020935:C:T	open_sea	gene_body	SINE	intergenic	TSS+-1500	no_peak
1	61077016	61077017	0.45						open_sea	gene_body	SINE	intergenic	TSS+-1500	no_peak
1	62599107	62599108	0.32						open_sea	intergenic	no_TE	intergenic	intergenic	no_peak
1	62793548	62793549	0.56						open_sea	intergenic	no_TE	intergenic	intergenic	no_peak
1	62793700	62793701	0.07						open_sea	intergenic	no_TE	intergenic	intergenic	no_peak
1	63100710	63100711	0						open_sea	intergenic	LINE	intergenic	intergenic	no_peak
1	63100762	63100763	0.14						open_sea	intergenic	LINE	intergenic	intergenic	no_peak
1	63177554	63177555	0.34						open_sea	gene_body	LINE	intergenic	intergenic	no_peak
1	63235457	63235458	0.09	8.13339945076e-06	1:62936883:A:G	-298574			open_sea	gene_body	no_TE	intergenic	intergenic	no_peak
1	63235473	63235474	0	8.77901192066e-08	1:63054521:T:A	-180952			open_sea	gene_body	no_TE	intergenic	intergenic	no_peak
1	63327423	63327424	0.15						open_sea	intergenic	LINE	intergenic	TSS+-200	no_peak
1	63327459	63327460	0.18						open_sea	intergenic	LINE	intergenic	TSS+-200	no_peak
1	63327462	63327463	0.22						open_sea	intergenic	LINE	intergenic	TSS+-200	no_peak
1	63327503	63327504	0.21						open_sea	intergenic	LINE	intergenic	TSS+-200	no_peak
1	64189107	64189108	0.07	3.58833698717e-08	1:64870814:G:A	681707			open_sea	gene_body	no_TE	TSS+-200	TSS+-200	no_peak
1	64189129	64189130	0	4.64625147746e-09	1:64870814:G:A	681685			open_sea	gene_body	no_TE	TSS+-200	TSS+-200	no_peak
1	64189139	64189140	0.03	8.22296167688e-07	1:64597031:G:C	407892			open_sea	gene_body	no_TE	TSS+-200	TSS+-200	no_peak
1	64349161	64349162	0.1						open_sea	TSS1500	no_TE	TSS+-1500	intergenic	no_peak
1	64541479	64541480	0.17						open_sea	gene_body	LINE	intergenic	intergenic	no_peak
1	64638573	64638574	0.08				1.97317529008e-09	13:25262428:T:C	open_sea	gene_body	no_TE	intergenic	intergenic	no_peak
1	65045786	65045787	0.1						CGI_shores	TSS1500	no_TE	TSS+-1500	TSS+-1500	no_peak
1	65321304	65321305	0.16				8.81949706009e-10	17:36780788:T:C	CGI_shelves	gene_body	SINE	intergenic	intergenic	no_peak
1	65418848	65418849	0.47				5.38077782936e-11	25:22224952:G:T	open_sea	gene_body	LINE	TSS+-1500	TSS+-1500	peak
1	65418869	65418870	0.55				4.16191642026e-10	25:22245424:C:T	open_sea	gene_body	LINE	TSS+-1500	TSS+-1500	peak
1	65418871	65418872	0.44				1.06348871392e-09	25:22245424:C:T	open_sea	gene_body	LINE	TSS+-1500	TSS+-1500	peak
1	65419071	65419072	0.51				2.19774285987e-10	25:22224952:G:T	open_sea	gene_body	LINE	TSS+-1500	TSS+-1500	no_peak
1	65419082	65419083	0.62				4.93586445951e-09	25:22201331:G:C	open_sea	gene_body	LINE	TSS+-1500	TSS+-1500	no_peak
1	65419096	65419097	0.65						open_sea	gene_body	LINE	TSS+-1500	TSS+-1500	no_peak
1	65419099	65419100	0.56				4.93416857588e-10	25:22201331:G:C	open_sea	gene_body	LINE	TSS+-1500	TSS+-1500	no_peak
1	66426358	66426359	0.17	3.18247594382e-05	1:65778463:G:A	-647895			open_sea	gene_body	LINE	intergenic	intergenic	no_peak
1	66426427	66426428	0.01						open_sea	gene_body	LINE	intergenic	intergenic	no_peak
1	66488219	66488220	0.58	1.62068478822e-05	1:65785511:A:G	-702708			CGI	gene_body	no_TE	intergenic	intergenic	no_peak
1	66488228	66488229	0.6	8.99588777714e-06	1:66467289:C:T	-20939			CGI	gene_body	no_TE	intergenic	intergenic	no_peak
1	66488256	66488257	0.6	2.26760561547e-07	1:66480070:C:T	-8186			CGI	gene_body	no_TE	intergenic	intergenic	no_peak
1	66488262	66488263	0.55	2.27285499685e-06	1:66480070:C:T	-8192			CGI	gene_body	no_TE	intergenic	intergenic	no_peak
1	66488265	66488266	0.57	3.00518945744e-05	1:66480070:C:T	-8195			CGI	gene_body	no_TE	intergenic	intergenic	no_peak
1	66488333	66488334	0.56	4.52834405926e-07	1:66704174:C:T	215841			CGI	gene_body	no_TE	intergenic	intergenic	no_peak
1	66488336	66488337	0.46	1.41343720664e-05	1:66467289:C:T	-21047			CGI	gene_body	no_TE	intergenic	intergenic	no_peak
1	66488342	66488343	0.41	1.06143084483e-05	1:65739295:T:C	-749047			CGI	gene_body	no_TE	intergenic	intergenic	no_peak
1	66488390	66488391	0.5	5.58364239972e-07	1:65842346:A:AT	-646044			CGI_shores	gene_body	no_TE	intergenic	intergenic	no_peak
1	66488489	66488490	0.35	1.0019330579e-05	1:67003718:C:T	515229			CGI_shores	gene_body	no_TE	intergenic	intergenic	no_peak
1	66517264	66517265	0.06						CGI	TSS200	no_TE	TSS+-200	TSS+-200	peak
1	66517267	66517268	0						CGI	TSS200	no_TE	TSS+-200	TSS+-200	peak
1	66517302	66517303	0.11						CGI	TSS200	no_TE	TSS+-200	TSS+-200	peak
1	66690688	66690689	0.02						CGI	gene_body	no_TE	intergenic	TSS+-200	peak
1	66719716	66719717	0.52	3.84063748384e-06	1:66955099:C:T	235383			open_sea	gene_body	no_TE	intergenic	intergenic	no_peak
1	66743206	66743207	0.32						CGI_shores	gene_body	no_TE	intergenic	intergenic	no_peak
1	67012676	67012677	0.2						CGI	gene_body	no_TE	TSS+-200	TSS+-200	peak
1	67403241	67403242	0.12						open_sea	intergenic	LTR	intergenic	intergenic	no_peak
1	67476009	67476010	0.02						open_sea	gene_body	LINE	intergenic	intergenic	no_peak
1	67496796	67496797	0.19						open_sea	gene_body	no_TE	intergenic	TSS+-1500	no_peak
1	67503719	67503720	0						open_sea	gene_body	no_TE	intergenic	intergenic	no_peak
1	67503937	67503938	0.24						open_sea	gene_body	no_TE	intergenic	intergenic	no_peak
1	67662877	67662878	0.12						CGI_shelves	intergenic	no_TE	intergenic	intergenic	no_peak
1	67666754	67666755	0.23						CGI	3UTR	no_TE	intergenic	TSS+-200	no_peak
1	67666762	67666763	0.02						CGI	3UTR	no_TE	intergenic	TSS+-200	no_peak
1	67682367	67682368	0						CGI	gene_body	no_TE	intergenic	intergenic	no_peak
1	67695940	67695941	0.29				4.75862031598e-09	18:18794278:C:A	open_sea	gene_body	no_TE	intergenic	intergenic	no_peak
1	67699902	67699903	0.21						open_sea	gene_body	no_TE	intergenic	intergenic	no_peak
1	67710468	67710469	0.07						open_sea	gene_body	no_TE	intergenic	intergenic	peak
1	67731155	67731156	0.29						CGI	gene_body	no_TE	intergenic	intergenic	no_peak
1	67731233	67731234	0.28						CGI	gene_body	no_TE	intergenic	intergenic	no_peak
1	67731291	67731292	0.21						CGI	gene_body	no_TE	intergenic	intergenic	no_peak
1	67731358	67731359	0.13						CGI_shores	gene_body	no_TE	intergenic	intergenic	no_peak
1	67731362	67731363	0.11						CGI_shores	gene_body	no_TE	intergenic	intergenic	no_peak
1	67793173	67793174	0.34				6.01642150239e-10	21:60336000:A:T	open_sea	gene_body	no_TE	intergenic	intergenic	peak
1	67793717	67793718	0.15						open_sea	gene_body	no_TE	intergenic	intergenic	no_peak
1	67995676	67995677	0.33						open_sea	gene_body	no_TE	intergenic	intergenic	no_peak
1	68068795	68068796	0.32						open_sea	gene_body	no_TE	TSS+-200	TSS+-200	peak
1	68068835	68068836	0.15						open_sea	gene_body	no_TE	TSS+-200	TSS+-200	peak
1	68186477	68186478	0.36						open_sea	gene_body	no_TE	intergenic	intergenic	no_peak
1	68186597	68186598	0.53						open_sea	gene_body	no_TE	intergenic	intergenic	no_peak
1	68281106	68281107	0.05						open_sea	intergenic	no_TE	intergenic	intergenic	no_peak
1	68360738	68360739	0.13						open_sea	TSS1500	no_TE	intergenic	intergenic	no_peak
1	68360748	68360749	0.11						open_sea	TSS1500	no_TE	intergenic	intergenic	no_peak
1	68360755	68360756	0.02						open_sea	TSS1500	no_TE	intergenic	intergenic	no_peak
1	68360783	68360784	0.19						open_sea	TSS1500	no_TE	intergenic	intergenic	no_peak
1	68368988	68368989	0.32						open_sea	gene_body	LTR	intergenic	intergenic	no_peak
1	68545145	68545146	0.23						open_sea	gene_body	no_TE	intergenic	TSS+-1500	no_peak
1	68680697	68680698	0.46						CGI	gene_body	no_TE	intergenic	TSS+-200	no_peak
1	68680711	68680712	0.61						CGI	gene_body	no_TE	intergenic	TSS+-200	no_peak
1	68680728	68680729	0.57						CGI	gene_body	no_TE	intergenic	TSS+-200	no_peak
1	68680733	68680734	0.53						CGI	gene_body	no_TE	intergenic	TSS+-200	no_peak
1	68680779	68680780	0.55						CGI	gene_body	no_TE	intergenic	TSS+-200	no_peak
1	68680799	68680800	0.36						CGI	gene_body	no_TE	intergenic	TSS+-200	no_peak
1	68680811	68680812	0.27						CGI	gene_body	no_TE	intergenic	TSS+-200	no_peak
1	68680829	68680830	0.48						CGI	gene_body	no_TE	intergenic	TSS+-200	no_peak
1	68680840	68680841	0.38						CGI	gene_body	no_TE	intergenic	TSS+-200	no_peak
1	68680853	68680854	0.17						CGI	gene_body	no_TE	intergenic	TSS+-200	no_peak
1	68680876	68680877	0.47						CGI	gene_body	no_TE	intergenic	TSS+-200	no_peak
1	68680934	68680935	0.62						CGI_shores	gene_body	no_TE	intergenic	TSS+-200	no_peak
1	68680964	68680965	0.32						CGI_shores	gene_body	no_TE	intergenic	TSS+-200	no_peak
1	68680997	68680998	0.32						CGI_shores	gene_body	no_TE	intergenic	TSS+-200	no_peak
1	68681005	68681006	0.28						CGI_shores	gene_body	no_TE	intergenic	TSS+-200	no_peak
1	68681031	68681032	0.37						CGI_shores	gene_body	no_TE	intergenic	TSS+-200	no_peak
1	68688609	68688610	0.18						open_sea	gene_body	no_TE	intergenic	intergenic	peak
1	68742359	68742360	0						open_sea	gene_body	no_TE	intergenic	TSS+-200	no_peak
1	69003403	69003404	0						CGI	5UTR	no_TE	TSS+-200	TSS+-200	peak
1	69003418	69003419	0.39						CGI	1st_exon	no_TE	TSS+-200	TSS+-200	peak
1	69003421	69003422	0.35	1.36373150014e-09	1:68727330:G:A	-276091			CGI	1st_exon	no_TE	TSS+-200	TSS+-200	peak
1	69003425	69003426	0.24	7.69873985614e-06	1:69989166:G:T	985741			CGI	1st_exon	no_TE	TSS+-200	TSS+-200	peak
1	69003429	69003430	0.19						CGI	1st_exon	no_TE	TSS+-200	TSS+-200	peak
1	69003486	69003487	0.17						CGI_shores	1st_exon	no_TE	TSS+-200	TSS+-200	peak
1	69183322	69183323	0.35	1.83849861788e-08	1:69186755:C:A	3433			open_sea	intergenic	SINE	intergenic	intergenic	no_peak
1	69210328	69210329	0.16						open_sea	gene_body	no_TE	intergenic	TSS+-1500	peak
1	69213414	69213415	0.37						open_sea	gene_body	no_TE	intergenic	intergenic	peak
1	69213426	69213427	0						open_sea	gene_body	no_TE	intergenic	intergenic	peak
1	69233772	69233773	0						open_sea	gene_body	SINE	intergenic	intergenic	no_peak
1	69383450	69383451	0.07						open_sea	intergenic	no_TE	intergenic	intergenic	no_peak
1	69466333	69466334	0.23						open_sea	gene_body	no_TE	TSS+-200	TSS+-200	no_peak
1	69466337	69466338	0.23						open_sea	gene_body	no_TE	TSS+-200	TSS+-200	no_peak
1	69466350	69466351	0.21						open_sea	gene_body	no_TE	TSS+-200	TSS+-200	no_peak
1	69466401	69466402	0.27				6.30812973452e-09	12:67016636:A:T	open_sea	gene_body	no_TE	TSS+-200	TSS+-200	no_peak
1	69466405	69466406	0.22						open_sea	gene_body	no_TE	TSS+-200	TSS+-200	no_peak
1	69466418	69466419	0.21				6.28026004297e-09	17:37996891:G:A	open_sea	gene_body	no_TE	TSS+-200	TSS+-200	no_peak
1	69490040	69490041	0.12						open_sea	gene_body	no_TE	intergenic	intergenic	peak
1	69498479	69498480	0.52				6.84540725629e-12	8:1198080:G:T	CGI_shelves	gene_body	no_TE	intergenic	intergenic	no_peak
1	69500485	69500486	0.05						CGI_shores	gene_body	SINE	TSS+-1500	TSS+-1500	no_peak
1	69500606	69500607	0.12						CGI_shores	gene_body	no_TE	TSS+-1500	TSS+-1500	no_peak
1	69515703	69515704	0						open_sea	intergenic	LTR	intergenic	intergenic	no_peak
1	69637980	69637981	0.5						CGI_shores	gene_body	no_TE	intergenic	intergenic	no_peak
1	69647563	69647564	0.28						open_sea	gene_body	LINE	TSS+-1500	TSS+-1500	no_peak
1	69647578	69647579	0.33						open_sea	gene_body	LINE	TSS+-1500	TSS+-1500	no_peak
1	69647654	69647655	0.44						open_sea	gene_body	LINE	TSS+-1500	TSS+-1500	no_peak
1	70484266	70484267	0.19						open_sea	gene_body	no_TE	intergenic	TSS+-1500	no_peak
1	70484895	70484896	0.2						open_sea	gene_body	SINE	intergenic	TSS+-1500	no_peak
1	70540274	70540275	0.6	3.65543083929e-05	1:70511386:T:A	-28888			open_sea	intergenic	LTR	intergenic	intergenic	no_peak
1	70600485	70600486	0.11	6.48276257471e-06	1:70509650:A:C	-90835			open_sea	3UTR	no_TE	intergenic	intergenic	no_peak
1	70600628	70600629	0	3.77912553251e-06	1:70590532:G:A	-10096			open_sea	3UTR	no_TE	intergenic	intergenic	no_peak
1	70603506	70603507	0.33						open_sea	gene_body	no_TE	TSS+-200	TSS+-200	no_peak
1	70603532	70603533	0.24						open_sea	gene_body	no_TE	TSS+-200	TSS+-200	no_peak
1	70603570	70603571	0.25						open_sea	gene_body	no_TE	TSS+-200	TSS+-200	no_peak
1	70603578	70603579	0.25						open_sea	gene_body	no_TE	TSS+-200	TSS+-200	no_peak
1	70603634	70603635	0.23						open_sea	gene_body	no_TE	TSS+-200	TSS+-200	no_peak
1	70608075	70608076	0.15						open_sea	gene_body	no_TE	intergenic	TSS+-1500	no_peak
1	70609744	70609745	0.53	7.83470109186e-10	1:70790860:G:A	181116			open_sea	gene_body	no_TE	TSS+-1500	TSS+-1500	no_peak
1	70610065	70610066	0.42	7.58969154079e-15	1:70620159:G:A	10094			open_sea	gene_body	no_TE	TSS+-200	TSS+-200	no_peak
1	70610081	70610082	0.46	9.00358054148e-17	1:70620159:G:A	10078			open_sea	gene_body	no_TE	TSS+-200	TSS+-200	no_peak
1	70610088	70610089	0.36	1.82866957314e-10	1:70620159:G:A	10071			open_sea	gene_body	no_TE	TSS+-200	TSS+-200	no_peak
1	70610103	70610104	0.87	1.2237668996e-20	1:70620159:G:A	10056			open_sea	gene_body	no_TE	TSS+-200	TSS+-200	no_peak
1	70610151	70610152	0.66	3.46843683127e-15	1:70620159:G:A	10008			open_sea	gene_body	no_TE	TSS+-200	TSS+-200	peak
1	70610160	70610161	0.31	5.36223316759e-13	1:70620159:G:A	9999			open_sea	gene_body	no_TE	TSS+-200	TSS+-200	peak
1	70619005	70619006	0.25						open_sea	gene_body	no_TE	intergenic	TSS+-200	peak
1	70626233	70626234	0.29	2.93537816027e-05	1:70500199:G:C	-126034			open_sea	TSS1500	no_TE	intergenic	TSS+-200	peak
1	70626235	70626236	0						open_sea	TSS1500	no_TE	intergenic	TSS+-200	peak
1	70626296	70626297	0.02						open_sea	TSS1500	no_TE	intergenic	TSS+-1500	peak
1	70638728	70638729	0.48						CGI_shores	gene_body	no_TE	TSS+-1500	TSS+-1500	no_peak
1	70704627	70704628	0.42						open_sea	intergenic	LTR	intergenic	intergenic	no_peak
1	70705203	70705204	0.55						open_sea	intergenic	LTR	intergenic	intergenic	no_peak
1	70705295	70705296	0.14						open_sea	intergenic	LTR	intergenic	intergenic	no_peak
1	70705317	70705318	0.4						open_sea	intergenic	LTR	intergenic	intergenic	no_peak
1	70705381	70705382	0.25						open_sea	intergenic	LTR	intergenic	intergenic	no_peak
1	70705407	70705408	0.13						open_sea	intergenic	LTR	intergenic	intergenic	no_peak
1	70705417	70705418	0.25						open_sea	intergenic	LTR	intergenic	intergenic	no_peak
1	70705459	70705460	0.15						open_sea	intergenic	LTR	intergenic	intergenic	no_peak
1	70705476	70705477	0.35						open_sea	intergenic	LTR	intergenic	intergenic	no_peak
1	70724583	70724584	0						open_sea	intergenic	no_TE	intergenic	intergenic	no_peak
1	70724614	70724615	0.28						open_sea	intergenic	no_TE	intergenic	intergenic	no_peak
1	70724729	70724730	0.03						open_sea	intergenic	no_TE	intergenic	intergenic	no_peak
1	70729024	70729025	0.2						open_sea	intergenic	LINE	intergenic	intergenic	no_peak
1	70729064	70729065	0.36						open_sea	intergenic	LINE	intergenic	intergenic	no_peak
1	70729093	70729094	0.23						open_sea	intergenic	LINE	intergenic	intergenic	no_peak
1	70729099	70729100	0.36						open_sea	intergenic	LINE	intergenic	intergenic	no_peak
1	70781184	70781185	0.26						open_sea	intergenic	no_TE	TSS+-200	TSS+-1500	peak
1	70781195	70781196	0.21						open_sea	intergenic	no_TE	TSS+-200	TSS+-1500	peak
1	70783911	70783912	0.21	8.22296167688e-07	1:70609788:C:T	-174123			open_sea	intergenic	no_TE	intergenic	intergenic	peak
1	70973410	70973411	0						open_sea	gene_body	SINE	intergenic	intergenic	no_peak
1	71156246	71156247	0.33						CGI_shores	gene_body	SINE	TSS+-200	TSS+-1500	no_peak
1	71156255	71156256	0.05						CGI_shores	gene_body	SINE	TSS+-200	TSS+-1500	no_peak
1	71180978	71180979	0	6.32158663072e-08	1:71173071:G:A	-7907			CGI_shores	gene_body	no_TE	intergenic	intergenic	no_peak
1	71180991	71180992	0.2						CGI_shores	gene_body	no_TE	intergenic	intergenic	no_peak
1	71181000	71181001	0.55						CGI_shores	gene_body	no_TE	intergenic	intergenic	no_peak
1	71416348	71416349	0.51	6.88721559526e-05	1:71099586:G:A	-316762			open_sea	5UTR	no_TE	TSS+-200	intergenic	no_peak
1	71416427	71416428	0.03						open_sea	5UTR	no_TE	TSS+-200	intergenic	no_peak
1	71439586	71439587	0.47						CGI_shores	intergenic	no_TE	TSS+-200	TSS+-1500	no_peak
1	71471873	71471874	0.15						open_sea	TSS1500	no_TE	intergenic	intergenic	no_peak
1	71476307	71476308	0						open_sea	3UTR	no_TE	intergenic	intergenic	no_peak
1	71491824	71491825	0						open_sea	gene_body	no_TE	intergenic	intergenic	no_peak
1	71493092	71493093	0.16						open_sea	gene_body	no_TE	intergenic	intergenic	no_peak
1	71498994	71498995	0.07						CGI_shores	gene_body	no_TE	TSS+-1500	intergenic	no_peak
1	71499858	71499859	0.18						CGI_shores	gene_body	no_TE	TSS+-1500	TSS+-1500	no_peak
1	71499860	71499861	0.05						CGI_shores	gene_body	no_TE	TSS+-1500	TSS+-1500	no_peak
1	71499877	71499878	0.21						CGI_shores	gene_body	no_TE	TSS+-1500	TSS+-1500	no_peak
1	71500530	71500531	0						CGI	5UTR	no_TE	TSS+-200	TSS+-200	no_peak
1	71952650	71952651	0						CGI_shores	intergenic	no_TE	intergenic	intergenic	no_peak
1	71952667	71952668	0.3						CGI_shores	intergenic	no_TE	intergenic	intergenic	no_peak
1	71952704	71952705	0.12						CGI_shores	intergenic	no_TE	intergenic	intergenic	no_peak
1	71952711	71952712	0.17						CGI_shores	intergenic	no_TE	intergenic	intergenic	no_peak
1	71952747	71952748	0.03						CGI_shores	intergenic	no_TE	intergenic	intergenic	no_peak
1	71952836	71952837	0.31						CGI	intergenic	no_TE	intergenic	intergenic	no_peak
1	71952841	71952842	0.42						CGI	intergenic	no_TE	intergenic	intergenic	no_peak
1	71952980	71952981	0						CGI	intergenic	no_TE	intergenic	intergenic	no_peak
1	71952988	71952989	0						CGI	intergenic	no_TE	intergenic	intergenic	no_peak
1	71953024	71953025	0.05						CGI	intergenic	no_TE	intergenic	intergenic	no_peak
1	71953028	71953029	0.05						CGI	intergenic	no_TE	intergenic	intergenic	no_peak
1	71953047	71953048	0.03				1.14740664428e-08	27:42879340:T:A	CGI	intergenic	no_TE	intergenic	intergenic	no_peak
1	71965044	71965045	0.26						CGI_shores	gene_body	no_TE	intergenic	intergenic	no_peak
1	71965056	71965057	0.56						CGI_shores	gene_body	no_TE	intergenic	intergenic	no_peak
1	71966872	71966873	0.5						CGI_shores	gene_body	no_TE	intergenic	intergenic	no_peak
1	72092986	72092987	0.15						open_sea	intergenic	LTR	intergenic	intergenic	no_peak
1	72275624	72275625	0.31						open_sea	TSS1500	LINE	intergenic	TSS+-200	no_peak
1	72275645	72275646	0.27						open_sea	TSS1500	LINE	intergenic	TSS+-200	no_peak
1	72275659	72275660	0.3						open_sea	TSS1500	LINE	intergenic	TSS+-200	no_peak
1	72275662	72275663	0.36						open_sea	TSS1500	LINE	intergenic	TSS+-200	no_peak
1	72275682	72275683	0.32						open_sea	TSS1500	LINE	intergenic	TSS+-200	no_peak
1	72275697	72275698	0.29						open_sea	TSS1500	LINE	intergenic	TSS+-200	no_peak
1	72275701	72275702	0.31						open_sea	TSS1500	LINE	intergenic	TSS+-200	no_peak
1	72275722	72275723	0.38						open_sea	TSS1500	LINE	intergenic	TSS+-200	no_peak
1	72275725	72275726	0.26						open_sea	TSS1500	LINE	intergenic	TSS+-200	no_peak
1	72275749	72275750	0.4						open_sea	TSS1500	LINE	intergenic	TSS+-200	no_peak
1	72327992	72327993	0.34						CGI_shores	gene_body	no_TE	TSS+-1500	TSS+-1500	no_peak
1	72328052	72328053	0.6						CGI_shores	gene_body	SINE	TSS+-1500	TSS+-1500	no_peak
1	72328066	72328067	0.61						CGI_shores	gene_body	SINE	TSS+-1500	TSS+-1500	no_peak
1	72328076	72328077	0.58	0.000127678929422	1:72529798:G:A	201722			CGI_shores	gene_body	SINE	TSS+-1500	TSS+-1500	no_peak
1	72328082	72328083	0.55						CGI_shores	gene_body	SINE	TSS+-1500	TSS+-1500	no_peak
1	72335414	72335415	0.17						CGI_shores	gene_body	no_TE	TSS+-200	TSS+-1500	no_peak
1	72335950	72335951	0				1.73018035459e-09	15:52874684:C:T	CGI_shores	TSS1500	no_TE	TSS+-200	TSS+-1500	no_peak
1	72470639	72470640	0.16				1.09397318367e-08	21:60717224:A:G	open_sea	gene_body	LTR	intergenic	intergenic	no_peak
1	72523601	72523602	0.49						open_sea	TSS1500	no_TE	intergenic	intergenic	no_peak
1	72523671	72523672	0.53						open_sea	TSS1500	no_TE	intergenic	intergenic	no_peak
1	72523722	72523723	0.38						open_sea	TSS1500	no_TE	intergenic	intergenic	no_peak
1	72523731	72523732	0.29	3.15709446605e-05	1:72551793:C:A	28062			open_sea	TSS1500	no_TE	intergenic	intergenic	no_peak
1	72523783	72523784	0.23						open_sea	TSS1500	no_TE	intergenic	intergenic	no_peak
1	72604565	72604566	0						open_sea	intergenic	LTR	intergenic	TSS+-200	peak
1	72920141	72920142	0						open_sea	gene_body	no_TE	intergenic	intergenic	no_peak
1	72935814	72935815	0.49	9.25676523164e-05	1:71957984:ACTG:A	-977830			open_sea	gene_body	no_TE	intergenic	intergenic	no_peak
1	72935834	72935835	0.61						open_sea	gene_body	no_TE	intergenic	intergenic	no_peak
1	72935841	72935842	0.33						open_sea	gene_body	no_TE	intergenic	intergenic	no_peak
1	72935884	72935885	0.36						open_sea	gene_body	no_TE	intergenic	intergenic	no_peak
1	72935932	72935933	0.26						open_sea	gene_body	no_TE	intergenic	intergenic	no_peak
1	72963651	72963652	0.41						open_sea	gene_body	no_TE	intergenic	intergenic	peak
1	73162661	73162662	0.32						CGI	5UTR	no_TE	intergenic	TSS+-200	no_peak
1	73173108	73173109	0.25						open_sea	1st_exon	no_TE	intergenic	intergenic	no_peak
1	73187143	73187144	0.31						open_sea	gene_body	no_TE	intergenic	intergenic	no_peak
1	73194059	73194060	0						open_sea	intergenic	no_TE	intergenic	intergenic	peak
1	73194063	73194064	0						open_sea	intergenic	no_TE	intergenic	intergenic	peak
1	73205716	73205717	0.03						CGI_shores	intergenic	DNA	intergenic	intergenic	no_peak
1	73206676	73206677	0.23						CGI_shores	intergenic	no_TE	intergenic	intergenic	no_peak
1	73226103	73226104	0.4						CGI_shores	intergenic	no_TE	intergenic	intergenic	no_peak
1	73226128	73226129	0.07						CGI_shores	intergenic	no_TE	intergenic	intergenic	no_peak
1	73226253	73226254	0.14						CGI_shores	intergenic	no_TE	intergenic	intergenic	no_peak
1	73399167	73399168	0						open_sea	intergenic	no_TE	intergenic	intergenic	no_peak
1	73410701	73410702	0.44	4.87724214756e-06	1:73542523:C:T	131822			open_sea	intergenic	no_TE	intergenic	intergenic	no_peak
1	73410791	73410792	0.36	5.81981414239e-05	1:72857275:C:T	-553516			open_sea	intergenic	no_TE	intergenic	intergenic	no_peak
1	73430334	73430335	0						CGI_shores	intergenic	no_TE	intergenic	intergenic	no_peak
1	73522681	73522682	0						open_sea	intergenic	no_TE	intergenic	intergenic	no_peak
1	73523225	73523226	0						open_sea	intergenic	no_TE	intergenic	intergenic	no_peak
1	73542636	73542637	0.26	0.000124276067159	1:73952078:G:T	409442			open_sea	intergenic	no_TE	intergenic	intergenic	peak
1	73542658	73542659	0.02						open_sea	intergenic	no_TE	intergenic	intergenic	peak
1	73622970	73622971	0.54						CGI_shelves	intergenic	LINE	intergenic	intergenic	no_peak
1	73702843	73702844	0.44	1.43548477604e-05	1:73170772:C:A	-532071			open_sea	intergenic	no_TE	intergenic	intergenic	peak
1	73702859	73702860	0.6	7.85483296506e-14	1:73170772:C:A	-532087			open_sea	intergenic	no_TE	intergenic	intergenic	peak
1	73893265	73893266	0.11						open_sea	TSS1500	no_TE	intergenic	TSS+-200	no_peak
1	73893451	73893452	0.23				1.23225052189e-08	18:64889386:AG:A	open_sea	TSS200	no_TE	intergenic	TSS+-200	no_peak
1	73893561	73893562	0.24						open_sea	5UTR	no_TE	intergenic	TSS+-200	no_peak
1	73893564	73893565	0.18						open_sea	5UTR	no_TE	intergenic	TSS+-200	no_peak
1	73893575	73893576	0	0.000127678929422	1:73143420:G:A	-750155			open_sea	5UTR	no_TE	intergenic	TSS+-200	no_peak
1	73893596	73893597	0.14	2.12523800793e-05	1:73179520:G:A	-714076			open_sea	5UTR	no_TE	intergenic	TSS+-200	no_peak
1	74499103	74499104	0.44						open_sea	gene_body	LINE	intergenic	intergenic	no_peak
1	75647735	75647736	0				2.68472818368e-09	1:50610105:T:A	open_sea	intergenic	LINE	intergenic	intergenic	no_peak
1	75726722	75726723	0.44	2.51235854303e-05	1:75705110:T:C	-21612			open_sea	intergenic	LINE	intergenic	intergenic	no_peak
1	75934654	75934655	0.1						open_sea	gene_body	LTR	intergenic	intergenic	no_peak
1	75934734	75934735	0						open_sea	gene_body	LTR	intergenic	intergenic	no_peak
1	76097027	76097028	0.37						open_sea	intergenic	SINE	intergenic	intergenic	no_peak
1	76097034	76097035	0.59						open_sea	intergenic	SINE	intergenic	intergenic	no_peak
1	76097047	76097048	0.66						open_sea	intergenic	SINE	intergenic	intergenic	no_peak
1	76097063	76097064	0.6						open_sea	intergenic	SINE	intergenic	intergenic	no_peak
1	76628633	76628634	0.18						open_sea	gene_body	no_TE	intergenic	intergenic	no_peak
1	76628653	76628654	0.26						open_sea	gene_body	no_TE	intergenic	intergenic	no_peak
1	76628668	76628669	0.25						open_sea	gene_body	no_TE	intergenic	intergenic	no_peak
1	76677074	76677075	0.59						open_sea	gene_body	SINE	intergenic	intergenic	no_peak
1	77390559	77390560	0.18						open_sea	3UTR	no_TE	intergenic	intergenic	no_peak
1	77390578	77390579	0.1						open_sea	3UTR	no_TE	intergenic	intergenic	no_peak
1	77390607	77390608	0.2						open_sea	3UTR	no_TE	intergenic	intergenic	no_peak
1	77854916	77854917	0						open_sea	intergenic	no_TE	intergenic	intergenic	no_peak
1	78254222	78254223	0.49						open_sea	TSS1500	no_TE	intergenic	intergenic	peak
1	79252229	79252230	0.26	0.000132942480224	1:79553857:C:T	301628			open_sea	intergenic	LTR	intergenic	intergenic	no_peak
1	79291669	79291670	0.05						open_sea	intergenic	no_TE	intergenic	intergenic	peak
1	79291696	79291697	0.12	0.00011369124215	1:79170850:T:A	-120846			open_sea	intergenic	no_TE	intergenic	intergenic	peak
1	79291829	79291830	0.09				1.85057413739e-09	17:33426205:A:C	open_sea	intergenic	no_TE	intergenic	intergenic	peak
1	79291846	79291847	0.03						open_sea	intergenic	no_TE	intergenic	intergenic	peak
1	79291936	79291937	0.14						open_sea	intergenic	no_TE	intergenic	intergenic	peak
1	79595004	79595005	0						CGI	TSS1500	no_TE	TSS+-1500	TSS+-1500	peak
1	79602091	79602092	0.15						open_sea	gene_body	no_TE	TSS+-200	TSS+-200	no_peak
1	80006670	80006671	0.23						open_sea	gene_body	no_TE	TSS+-200	TSS+-200	peak
1	80041332	80041333	0.11						open_sea	gene_body	no_TE	intergenic	intergenic	no_peak
1	80056706	80056707	0.5	8.44075994138e-06	1:80277659:T:C	220953			CGI	gene_body	no_TE	intergenic	intergenic	no_peak
1	80056722	80056723	0.49	3.37085047326e-06	1:80277659:T:C	220937			CGI	gene_body	no_TE	intergenic	intergenic	no_peak
1	80056730	80056731	0.54	6.94817761547e-06	1:80119834:A:G	63104			CGI	gene_body	no_TE	intergenic	intergenic	no_peak
1	80056757	80056758	0.58	4.13948469106e-05	1:80119834:A:G	63077			CGI	gene_body	no_TE	intergenic	intergenic	no_peak
1	80056768	80056769	0.49	1.07225108685e-05	1:80280093:A:G	223325			CGI	gene_body	no_TE	intergenic	intergenic	no_peak
1	80056771	80056772	0.56	0.000104456464804	1:80119834:A:G	63063			CGI	gene_body	no_TE	intergenic	intergenic	no_peak
1	80056775	80056776	0.46						CGI	gene_body	no_TE	intergenic	intergenic	no_peak
1	80056789	80056790	0.37						CGI	gene_body	no_TE	intergenic	intergenic	no_peak
1	80056817	80056818	0.41						CGI	gene_body	no_TE	intergenic	intergenic	no_peak
1	80056841	80056842	0.47						CGI	gene_body	no_TE	intergenic	intergenic	no_peak
1	80056853	80056854	0.44						CGI	gene_body	no_TE	intergenic	intergenic	no_peak
1	80056862	80056863	0.39						CGI	gene_body	no_TE	intergenic	intergenic	no_peak
1	80056868	80056869	0.5						CGI	gene_body	no_TE	intergenic	intergenic	no_peak
1	80056873	80056874	0.49						CGI	gene_body	no_TE	intergenic	intergenic	no_peak
1	80056875	80056876	0.35						CGI	gene_body	no_TE	intergenic	intergenic	no_peak
1	80056889	80056890	0.5						CGI	gene_body	no_TE	intergenic	intergenic	no_peak
1	80056946	80056947	0.58						CGI	gene_body	no_TE	intergenic	intergenic	no_peak
1	80056953	80056954	0.49						CGI	gene_body	no_TE	intergenic	intergenic	no_peak
1	80056970	80056971	0.53	2.05564787333e-05	1:80280093:A:G	223123			CGI	gene_body	no_TE	intergenic	intergenic	no_peak
1	80056976	80056977	0.39						CGI	gene_body	no_TE	intergenic	intergenic	no_peak
1	80071136	80071137	0.16	5.93856407382e-09	1:80075306:G:C	4170			open_sea	gene_body	no_TE	intergenic	intergenic	no_peak
1	80071145	80071146	0.3	2.09335033805e-09	1:80070982:C:G	-163			open_sea	gene_body	no_TE	intergenic	intergenic	no_peak
1	80071158	80071159	0.46	4.30867020995e-07	1:80073140:C:T	1982			open_sea	gene_body	no_TE	intergenic	intergenic	no_peak
1	80071174	80071175	0.59	9.38819662668e-10	1:80073140:C:T	1966			open_sea	gene_body	no_TE	intergenic	intergenic	no_peak
1	80082797	80082798	0.51	1.000129141e-07	1:80100954:A:G	18157			CGI	gene_body	no_TE	intergenic	TSS+-200	no_peak
1	80186429	80186430	0.37						open_sea	intergenic	LINE	intergenic	intergenic	no_peak
1	80267267	80267268	0.16						open_sea	intergenic	no_TE	TSS+-200	intergenic	no_peak
1	80267273	80267274	0.1						open_sea	intergenic	no_TE	TSS+-200	intergenic	no_peak
1	80317139	80317140	0.02						open_sea	gene_body	LTR	intergenic	intergenic	no_peak
1	80317145	80317146	0.2						open_sea	gene_body	LTR	intergenic	intergenic	no_peak
1	80317154	80317155	0.18				4.66435174774e-10	2:122227769:G:A	open_sea	gene_body	LTR	intergenic	intergenic	no_peak
1	80317273	80317274	0.58				7.68442384066e-14	2:122649865:T:C	open_sea	gene_body	LTR	intergenic	intergenic	no_peak
1	80344743	80344744	0.11						CGI_shores	gene_body	no_TE	TSS+-1500	TSS+-1500	no_peak
1	80344937	80344938	0.29						CGI_shores	gene_body	no_TE	TSS+-1500	TSS+-1500	no_peak
1	80346857	80346858	0.23				8.17489254282e-13	1:157478039:A:G	CGI_shores	1st_exon	SINE	TSS+-200	TSS+-200	no_peak
1	80440325	80440326	0.09						open_sea	intergenic	no_TE	intergenic	intergenic	no_peak
1	80498230	80498231	0.28						open_sea	gene_body	no_TE	intergenic	intergenic	peak
1	80526875	80526876	0.24						open_sea	gene_body	no_TE	intergenic	intergenic	no_peak
1	80612434	80612435	0.12						CGI	1st_exon	no_TE	intergenic	intergenic	no_peak
1	80704085	80704086	0						open_sea	intergenic	no_TE	intergenic	intergenic	no_peak
1	80730515	80730516	0.51	1.66286024895e-12	1:80719122:G:A	-11393			open_sea	intergenic	no_TE	intergenic	intergenic	peak
1	80730567	80730568	0.21	7.04576837197e-08	1:80682985:A:G	-47582			open_sea	intergenic	no_TE	intergenic	intergenic	peak
1	80977877	80977878	0						open_sea	gene_body	no_TE	intergenic	intergenic	no_peak
1	81002758	81002759	0.01						open_sea	gene_body	no_TE	intergenic	intergenic	peak
1	81002760	81002761	0.15						open_sea	gene_body	no_TE	intergenic	intergenic	peak
1	81052256	81052257	0.03						CGI	gene_body	no_TE	intergenic	TSS+-200	peak
1	81253958	81253959	0						open_sea	gene_body	no_TE	intergenic	intergenic	no_peak
1	81480079	81480080	0.11						open_sea	gene_body	no_TE	intergenic	intergenic	no_peak
1	81560581	81560582	0						CGI	gene_body	no_TE	intergenic	intergenic	no_peak
1	81681519	81681520	0.25						CGI	gene_body	no_TE	intergenic	intergenic	no_peak
1	81867164	81867165	0.29	1.7865780821e-06	1:82640620:G:A	773456			CGI_shores	intergenic	SINE	TSS+-1500	TSS+-1500	no_peak
1	81867253	81867254	0.34	1.72753487296e-07	1:81907522:T:C	40269			CGI_shores	intergenic	SINE	TSS+-1500	TSS+-1500	no_peak
1	81867280	81867281	0.49	1.25478460237e-07	1:82595131:T:A	727851			CGI_shores	intergenic	SINE	TSS+-1500	TSS+-1500	no_peak
1	81867295	81867296	0.56	3.01124958426e-09	1:81300310:CA:C	-566985			CGI_shores	intergenic	SINE	TSS+-1500	TSS+-1500	no_peak
1	81867305	81867306	0.53	2.35844643303e-06	1:82640620:G:A	773315			CGI_shores	intergenic	SINE	TSS+-1500	TSS+-1500	no_peak
1	81867375	81867376	0.35						CGI_shores	intergenic	no_TE	TSS+-1500	TSS+-1500	no_peak
1	82116980	82116981	0.48						open_sea	gene_body	no_TE	intergenic	intergenic	no_peak
1	82463376	82463377	0.02						open_sea	intergenic	no_TE	intergenic	intergenic	no_peak
1	82587437	82587438	0						CGI_shores	TSS1500	no_TE	intergenic	intergenic	no_peak
1	82587464	82587465	0.14						CGI_shores	TSS1500	no_TE	intergenic	intergenic	no_peak
1	82587580	82587581	0.28						CGI_shores	TSS1500	no_TE	intergenic	intergenic	no_peak
1	82587615	82587616	0.01						CGI_shores	TSS1500	no_TE	intergenic	intergenic	no_peak
1	82588794	82588795	0.41						CGI_shores	intergenic	no_TE	intergenic	intergenic	no_peak
1	82589649	82589650	0.13				9.87467097518e-10	1:157290013:T:C	CGI_shores	intergenic	no_TE	intergenic	intergenic	no_peak
1	82631236	82631237	0.05						CGI	gene_body	no_TE	TSS+-200	TSS+-1500	no_peak
1	82677366	82677367	0.41						open_sea	intergenic	LTR	intergenic	intergenic	no_peak
1	82703974	82703975	0.19	3.37381224142e-07	1:82071840:A:G	-632134			CGI	1st_exon	no_TE	intergenic	intergenic	no_peak
1	82795915	82795916	0.21						open_sea	intergenic	no_TE	intergenic	intergenic	no_peak
1	82796047	82796048	0.14						open_sea	intergenic	no_TE	intergenic	intergenic	no_peak
1	82796130	82796131	0.17						open_sea	intergenic	no_TE	intergenic	intergenic	no_peak
1	82808960	82808961	0.22						CGI_shelves	gene_body	no_TE	intergenic	intergenic	no_peak
1	82809039	82809040	0				2.57964745299e-09	19:2909511:C:T	CGI_shelves	gene_body	no_TE	intergenic	intergenic	no_peak
1	82811545	82811546	0.13						CGI	gene_body	no_TE	TSS+-1500	TSS+-1500	no_peak
1	82811553	82811554	0.34						CGI	gene_body	no_TE	TSS+-1500	TSS+-1500	no_peak
1	82811566	82811567	0.35						CGI	gene_body	no_TE	TSS+-1500	TSS+-1500	no_peak
1	82811568	82811569	0.25						CGI	gene_body	no_TE	TSS+-1500	TSS+-1500	no_peak
1	82811574	82811575	0.27						CGI	gene_body	no_TE	TSS+-1500	TSS+-1500	no_peak
1	82811580	82811581	0.12						CGI	gene_body	no_TE	TSS+-1500	TSS+-1500	no_peak
1	82811601	82811602	0.11						CGI	gene_body	no_TE	TSS+-1500	TSS+-1500	no_peak
1	82811615	82811616	0.23						CGI	gene_body	no_TE	TSS+-1500	TSS+-1500	no_peak
1	82811661	82811662	0						CGI	gene_body	no_TE	TSS+-1500	TSS+-1500	no_peak
1	82815156	82815157	0.07						CGI_shores	1st_exon	no_TE	intergenic	TSS+-1500	no_peak
1	82828610	82828611	0						CGI	5UTR	no_TE	TSS+-200	TSS+-200	peak
1	82830349	82830350	0.27						CGI_shores	TSS200	no_TE	TSS+-200	TSS+-200	no_peak
1	82830358	82830359	0						CGI_shores	TSS200	no_TE	TSS+-200	TSS+-200	no_peak
1	82833446	82833447	0.45						CGI_shelves	gene_body	no_TE	intergenic	TSS+-1500	no_peak
1	82833502	82833503	0.25						CGI_shelves	gene_body	no_TE	intergenic	TSS+-1500	no_peak
1	82834228	82834229	0.33						CGI_shelves	gene_body	no_TE	intergenic	intergenic	no_peak
1	82837797	82837798	0.22						open_sea	gene_body	no_TE	intergenic	intergenic	no_peak
1	82850029	82850030	0.32						CGI_shelves	gene_body	no_TE	TSS+-1500	intergenic	peak
1	82850065	82850066	0.3						CGI_shelves	gene_body	no_TE	TSS+-1500	TSS+-1500	peak
1	82850104	82850105	0.19						CGI_shelves	gene_body	no_TE	TSS+-1500	TSS+-1500	peak
1	82850130	82850131	0.22						CGI_shelves	gene_body	no_TE	TSS+-1500	TSS+-1500	peak
1	82850160	82850161	0.05						CGI_shelves	gene_body	no_TE	TSS+-1500	TSS+-1500	peak
1	82850168	82850169	0.11						CGI_shelves	gene_body	no_TE	TSS+-1500	TSS+-1500	peak
1	82850309	82850310	0.26						CGI_shelves	gene_body	no_TE	TSS+-1500	TSS+-1500	peak
1	82850315	82850316	0						CGI_shelves	gene_body	no_TE	TSS+-1500	TSS+-1500	peak
1	82850330	82850331	0.21						CGI_shelves	gene_body	no_TE	TSS+-1500	TSS+-1500	peak
1	82850342	82850343	0.1						CGI_shelves	gene_body	no_TE	TSS+-1500	TSS+-1500	peak
1	82850346	82850347	0.13						CGI_shelves	gene_body	no_TE	TSS+-1500	TSS+-1500	peak
1	82850357	82850358	0.19						CGI_shelves	gene_body	no_TE	TSS+-1500	TSS+-1500	peak
1	82850360	82850361	0						CGI_shelves	gene_body	no_TE	TSS+-1500	TSS+-1500	peak
1	82853416	82853417	0.06						CGI_shores	TSS1500	no_TE	TSS+-200	TSS+-1500	peak
1	82853451	82853452	0						CGI_shores	TSS1500	no_TE	TSS+-1500	TSS+-1500	peak
1	82871057	82871058	0.35						CGI_shores	TSS1500	no_TE	TSS+-200	TSS+-1500	no_peak
1	82871072	82871073	0.38						CGI_shores	TSS1500	no_TE	TSS+-200	TSS+-1500	no_peak
1	82871096	82871097	0.38						CGI_shores	TSS1500	no_TE	TSS+-200	TSS+-1500	no_peak
1	82896077	82896078	0.12						open_sea	gene_body	no_TE	intergenic	intergenic	no_peak
1	82941027	82941028	0.29						CGI_shelves	gene_body	no_TE	intergenic	intergenic	no_peak
1	82941169	82941170	0.04						CGI_shelves	gene_body	DNA	intergenic	intergenic	no_peak
1	82942370	82942371	0.11						CGI_shores	gene_body	no_TE	intergenic	intergenic	no_peak
1	83075138	83075139	0.16						open_sea	gene_body	SINE	intergenic	intergenic	no_peak
1	83075159	83075160	0.23						open_sea	gene_body	SINE	intergenic	intergenic	no_peak
1	83075166	83075167	0.2	2.91509095817e-05	1:83343950:G:A	268784			open_sea	gene_body	SINE	intergenic	intergenic	no_peak
1	83075195	83075196	0.15						open_sea	gene_body	SINE	intergenic	intergenic	no_peak
1	83075200	83075201	0.25	5.33119445513e-10	1:83301379:A:C	226179			open_sea	gene_body	SINE	intergenic	intergenic	no_peak
1	83075212	83075213	0.25						open_sea	gene_body	SINE	intergenic	intergenic	no_peak
1	83075215	83075216	0.08						open_sea	gene_body	SINE	intergenic	intergenic	no_peak
1	83075218	83075219	0.23						open_sea	gene_body	SINE	intergenic	intergenic	no_peak
1	83225633	83225634	0.44						open_sea	intergenic	no_TE	intergenic	intergenic	no_peak
1	83225658	83225659	0.07						open_sea	intergenic	no_TE	intergenic	intergenic	no_peak
1	83225803	83225804	0.34				9.30930276391e-09	2:121111173:T:C	open_sea	intergenic	no_TE	intergenic	intergenic	no_peak
1	83225828	83225829	0.29				7.70778079845e-10	2:122473555:C:CT	open_sea	intergenic	no_TE	intergenic	intergenic	no_peak
1	83227954	83227955	0.52				2.36732777828e-14	2:122649865:T:C	open_sea	TSS1500	no_TE	intergenic	intergenic	no_peak
1	83304142	83304143	0.21						CGI_shores	gene_body	no_TE	TSS+-200	TSS+-1500	peak
1	83304165	83304166	0.21						CGI_shores	gene_body	no_TE	TSS+-200	TSS+-1500	peak
1	83304186	83304187	0.22						CGI_shores	gene_body	no_TE	TSS+-200	TSS+-1500	peak
1	83304217	83304218	0.24						CGI_shores	gene_body	no_TE	TSS+-200	TSS+-1500	peak
1	83304267	83304268	0.43						CGI_shores	gene_body	no_TE	TSS+-200	TSS+-1500	peak
1	83304780	83304781	0.21						CGI	gene_body	no_TE	TSS+-200	TSS+-200	peak
1	83304802	83304803	0.1						CGI	gene_body	no_TE	TSS+-200	TSS+-200	peak
1	83304836	83304837	0						CGI	gene_body	no_TE	TSS+-200	TSS+-200	peak
1	83304855	83304856	0.24						CGI	gene_body	no_TE	TSS+-200	TSS+-200	no_peak
1	83304872	83304873	0.22						CGI	gene_body	no_TE	TSS+-200	TSS+-200	no_peak
1	83315432	83315433	0.31						open_sea	3UTR	no_TE	intergenic	intergenic	no_peak
1	83318709	83318710	0.19				5.28892575928e-09	5:63856476:A:C	open_sea	gene_body	no_TE	intergenic	intergenic	no_peak
1	83318720	83318721	0.06						open_sea	gene_body	no_TE	intergenic	intergenic	no_peak
1	84548520	84548521	0.16						open_sea	intergenic	no_TE	intergenic	intergenic	no_peak
1	84548528	84548529	0.12						open_sea	intergenic	no_TE	intergenic	intergenic	no_peak
1	84834769	84834770	0.03						open_sea	intergenic	no_TE	intergenic	intergenic	peak
1	84904255	84904256	0.35						open_sea	intergenic	no_TE	intergenic	intergenic	no_peak
1	84904353	84904354	0.43	0.000123034310367	1:84858264:G:A	-46089			open_sea	intergenic	no_TE	intergenic	intergenic	no_peak
1	84904371	84904372	0.22						open_sea	intergenic	no_TE	intergenic	intergenic	no_peak
1	85133316	85133317	0.27	1.88840631449e-07	1:85116870:G:A	-16446			open_sea	intergenic	SINE	intergenic	TSS+-1500	no_peak
1	85133340	85133341	0.22	1.14814383998e-06	1:85146825:A:G	13485			open_sea	intergenic	SINE	intergenic	TSS+-1500	no_peak
1	85133351	85133352	0.24	2.58028404514e-07	1:85136114:T:C	2763			open_sea	intergenic	SINE	intergenic	TSS+-1500	no_peak
1	85133356	85133357	0.27	5.86225132932e-08	1:84592010:G:A	-541346			open_sea	intergenic	SINE	intergenic	TSS+-1500	no_peak
1	85133393	85133394	0.28	8.02593804245e-07	1:85133555:G:C	162			open_sea	intergenic	SINE	intergenic	TSS+-1500	no_peak
1	85133418	85133419	0.28	1.05695070512e-07	1:85136114:T:C	2696			open_sea	intergenic	SINE	intergenic	TSS+-1500	no_peak
1	85133490	85133491	0.25						open_sea	intergenic	SINE	intergenic	TSS+-1500	no_peak
1	85133561	85133562	0.15	7.69873985614e-06	1:85251970:CAT:C	118409			open_sea	intergenic	no_TE	intergenic	TSS+-1500	no_peak
1	85141392	85141393	0						open_sea	intergenic	no_TE	intergenic	intergenic	no_peak
1	85635493	85635494	0.01						open_sea	intergenic	no_TE	intergenic	intergenic	no_peak
1	86123894	86123895	0.81						CGI_shelves	intergenic	SINE	intergenic	intergenic	no_peak
1	86413608	86413609	0.28	0.000128938078703	1:86188452:G:A	-225156			open_sea	intergenic	no_TE	intergenic	intergenic	no_peak
1	86413622	86413623	0.33						open_sea	intergenic	LINE	intergenic	intergenic	no_peak
1	86413633	86413634	0.3						open_sea	intergenic	LINE	intergenic	intergenic	no_peak
1	86413751	86413752	0.35	2.43049606948e-05	1:85680794:TC:T	-732957			open_sea	intergenic	LINE	intergenic	intergenic	no_peak
1	86413755	86413756	0.56	3.71138534975e-06	1:85522879:G:C	-890876			open_sea	intergenic	LINE	intergenic	intergenic	no_peak
1	86413771	86413772	0.46	1.81943026013e-06	1:85732570:C:T	-681201			open_sea	intergenic	LINE	intergenic	intergenic	no_peak
1	86413774	86413775	0.41						open_sea	intergenic	LINE	intergenic	intergenic	no_peak
1	86424748	86424749	0.57	1.00172910388e-09	1:86543086:G:T	118338			open_sea	intergenic	LINE	intergenic	intergenic	no_peak
1	86582428	86582429	0.43						open_sea	intergenic	LTR	intergenic	intergenic	no_peak
1	87024962	87024963	0						CGI_shelves	intergenic	SINE	intergenic	intergenic	no_peak
1	87258453	87258454	0.83						open_sea	gene_body	LINE	intergenic	intergenic	no_peak
1	87617517	87617518	0.3						open_sea	intergenic	SINE	intergenic	intergenic	no_peak
1	87617655	87617656	0.16						open_sea	intergenic	no_TE	intergenic	intergenic	no_peak
1	88327781	88327782	0.43				9.36072003964e-12	24:46627082:C:T	CGI	intergenic	no_TE	intergenic	intergenic	no_peak
1	88327789	88327790	0.32				4.13529308417e-10	24:46571976:A:C	CGI	intergenic	no_TE	intergenic	intergenic	no_peak
1	88327806	88327807	0.4				1.16324065647e-10	24:46571976:A:C	CGI	intergenic	no_TE	intergenic	intergenic	no_peak
1	88327818	88327819	0.37				6.36206845392e-11	24:46627082:C:T	CGI	intergenic	no_TE	intergenic	intergenic	no_peak
1	88327826	88327827	0.37				5.00064365749e-12	24:46571976:A:C	CGI	intergenic	no_TE	intergenic	intergenic	no_peak
1	88327830	88327831	0.4				3.66568151409e-11	24:46641679:G:A	CGI	intergenic	no_TE	intergenic	intergenic	no_peak
1	88327840	88327841	0.38				3.41449300066e-10	24:46641679:G:A	CGI	intergenic	no_TE	intergenic	intergenic	no_peak
1	88327861	88327862	0.36	9.21067255934e-05	1:88277508:C:T	-50353	1.18713775171e-08	24:46627082:C:T	CGI	intergenic	no_TE	intergenic	intergenic	no_peak
1	88328338	88328339	0.22						CGI_shores	intergenic	no_TE	intergenic	intergenic	no_peak
1	88328343	88328344	0.08				8.28444572465e-10	24:46641679:G:A	CGI_shores	intergenic	no_TE	intergenic	intergenic	no_peak
1	88328399	88328400	0.46				9.38819662668e-10	24:46641679:G:A	CGI_shores	intergenic	no_TE	intergenic	intergenic	no_peak
1	88328424	88328425	0.51						CGI_shores	intergenic	no_TE	intergenic	intergenic	no_peak
1	88328451	88328452	0.42						CGI_shores	intergenic	no_TE	intergenic	intergenic	no_peak
1	88328477	88328478	0.24						CGI_shores	intergenic	no_TE	intergenic	intergenic	no_peak
1	88328486	88328487	0.31						CGI_shores	intergenic	no_TE	intergenic	intergenic	no_peak
1	88328561	88328562	0.41						CGI_shores	intergenic	no_TE	intergenic	intergenic	no_peak
1	88328573	88328574	0.04						CGI_shores	intergenic	no_TE	intergenic	intergenic	no_peak
1	88328597	88328598	0						CGI	intergenic	no_TE	intergenic	intergenic	no_peak
1	88328604	88328605	0.1						CGI	intergenic	no_TE	intergenic	intergenic	no_peak
1	88328632	88328633	0.06						CGI	intergenic	no_TE	intergenic	intergenic	no_peak
1	88329161	88329162	0.15						CGI	intergenic	no_TE	intergenic	intergenic	peak
1	88329189	88329190	0.27						CGI_shores	intergenic	no_TE	intergenic	intergenic	peak
1	88329227	88329228	0.23						CGI_shores	intergenic	no_TE	intergenic	intergenic	peak
1	88329234	88329235	0.25						CGI_shores	intergenic	no_TE	intergenic	intergenic	peak
1	88329299	88329300	0.33				1.05610134869e-08	23:27122448:G:C	CGI_shores	intergenic	no_TE	intergenic	intergenic	peak
1	88329333	88329334	0.08						CGI_shores	intergenic	no_TE	intergenic	intergenic	peak
1	88329336	88329337	0.09						CGI_shores	intergenic	no_TE	intergenic	intergenic	peak
1	88336941	88336942	0.22						open_sea	intergenic	LINE	intergenic	intergenic	no_peak
1	88336995	88336996	0.23	9.32691796902e-06	1:87656197:T:A	-680798			CGI_shelves	intergenic	LINE	intergenic	intergenic	no_peak
1	88337004	88337005	0.11						CGI_shelves	intergenic	LINE	intergenic	intergenic	no_peak
1	88348392	88348393	0.07						CGI	gene_body	no_TE	intergenic	intergenic	no_peak
1	88353556	88353557	0.42						CGI_shores	3UTR	no_TE	intergenic	intergenic	no_peak
1	88353641	88353642	0.5						CGI_shores	3UTR	no_TE	intergenic	intergenic	no_peak
1	88355325	88355326	0.17						CGI	gene_body	no_TE	intergenic	intergenic	no_peak
1	88355352	88355353	0.13	7.49497633821e-05	1:87650577:A:G	-704775			CGI_shores	gene_body	no_TE	intergenic	intergenic	no_peak
1	88355390	88355391	0.22						CGI_shores	gene_body	no_TE	intergenic	intergenic	no_peak
1	88355425	88355426	0.34						CGI_shores	gene_body	no_TE	intergenic	intergenic	no_peak
1	88355475	88355476	0.19	5.34851709448e-05	1:88210836:T:G	-144639			CGI_shores	gene_body	no_TE	intergenic	intergenic	no_peak
1	88355506	88355507	0.47	2.43049606948e-05	1:87956954:C:A	-398552	6.28026004297e-09	21:60549202:C:T	CGI_shores	gene_body	no_TE	intergenic	intergenic	no_peak
1	88355560	88355561	0.23						CGI_shores	gene_body	no_TE	intergenic	intergenic	no_peak
1	88356446	88356447	0.46						CGI_shores	gene_body	no_TE	intergenic	intergenic	no_peak
1	88356482	88356483	0.47						CGI_shores	gene_body	no_TE	intergenic	intergenic	no_peak
1	88356488	88356489	0.7						CGI_shores	gene_body	no_TE	intergenic	intergenic	no_peak
1	88357045	88357046	0.32						CGI_shores	gene_body	no_TE	intergenic	intergenic	no_peak
1	88357078	88357079	0.14						CGI_shores	1st_exon	no_TE	intergenic	intergenic	no_peak
1	88357094	88357095	0.12						CGI_shores	1st_exon	no_TE	intergenic	intergenic	no_peak
1	88357160	88357161	0						CGI_shores	5UTR	no_TE	intergenic	intergenic	no_peak
1	88357179	88357180	0.03						CGI_shores	5UTR	no_TE	intergenic	intergenic	no_peak
1	88357184	88357185	0						CGI_shores	5UTR	no_TE	intergenic	intergenic	no_peak
1	88357208	88357209	0						CGI_shores	5UTR	no_TE	intergenic	intergenic	no_peak
1	88357210	88357211	0.05						CGI_shores	5UTR	no_TE	intergenic	intergenic	no_peak
1	88359635	88359636	0.62						CGI_shores	gene_body	no_TE	intergenic	intergenic	no_peak
1	88359667	88359668	0.46						CGI_shores	gene_body	no_TE	intergenic	intergenic	no_peak
1	88359674	88359675	0.47						CGI_shores	gene_body	no_TE	intergenic	intergenic	no_peak
1	88359687	88359688	0.52						CGI_shores	gene_body	no_TE	intergenic	intergenic	no_peak
1	88359689	88359690	0.51						CGI_shores	gene_body	no_TE	intergenic	intergenic	no_peak
1	88359702	88359703	0.63						CGI_shores	gene_body	no_TE	intergenic	intergenic	no_peak
1	88359706	88359707	0.54						CGI_shores	gene_body	no_TE	intergenic	intergenic	no_peak
1	88359714	88359715	0.4				6.99200771422e-09	21:60549202:C:T	CGI_shores	gene_body	no_TE	intergenic	intergenic	no_peak
1	88359741	88359742	0.56						CGI_shores	gene_body	no_TE	intergenic	intergenic	no_peak
1	88359752	88359753	0.35						CGI_shores	gene_body	no_TE	intergenic	intergenic	no_peak
1	88359759	88359760	0.41						CGI_shores	gene_body	no_TE	intergenic	intergenic	no_peak
1	88359852	88359853	0.49						CGI_shores	gene_body	no_TE	intergenic	intergenic	no_peak
1	88359877	88359878	0.67						CGI_shores	gene_body	no_TE	intergenic	intergenic	no_peak
1	88359894	88359895	0.42						CGI_shores	gene_body	no_TE	intergenic	intergenic	no_peak
1	88361143	88361144	0.15						CGI	gene_body	no_TE	TSS+-1500	TSS+-1500	no_peak
1	88361234	88361235	0.24						CGI	gene_body	no_TE	TSS+-1500	TSS+-1500	no_peak
1	88366451	88366452	0.25						CGI	intergenic	no_TE	intergenic	intergenic	no_peak
1	88369135	88369136	0.22						CGI_shores	gene_body	no_TE	intergenic	intergenic	no_peak
1	88372581	88372582	0.17						CGI_shores	gene_body	no_TE	intergenic	intergenic	no_peak
1	88374255	88374256	0.09				2.23137620283e-09	12:20134561:A:G	CGI	gene_body	no_TE	intergenic	intergenic	no_peak
1	88374988	88374989	0.23						CGI	gene_body	no_TE	intergenic	intergenic	no_peak
1	88375092	88375093	0.5						CGI	gene_body	no_TE	intergenic	intergenic	no_peak
1	88375100	88375101	0.36						CGI	gene_body	no_TE	intergenic	intergenic	no_peak
1	88381531	88381532	0.23						CGI	gene_body	no_TE	intergenic	intergenic	no_peak
1	88394309	88394310	0.21						CGI_shores	gene_body	SINE	intergenic	intergenic	no_peak
1	88395051	88395052	0.11						CGI	gene_body	no_TE	intergenic	intergenic	peak
1	88395063	88395064	0.32						CGI	gene_body	no_TE	intergenic	intergenic	peak
1	88395261	88395262	0.33						CGI	gene_body	no_TE	intergenic	intergenic	peak
1	88395266	88395267	0.04						CGI	gene_body	no_TE	intergenic	intergenic	peak
1	88395274	88395275	0.17						CGI	gene_body	no_TE	intergenic	intergenic	peak
1	88395276	88395277	0.22						CGI	gene_body	no_TE	intergenic	intergenic	peak
1	88395289	88395290	0.19				4.5401881667e-10	21:57085143:T:C	CGI	gene_body	no_TE	intergenic	intergenic	peak
1	88395295	88395296	0.06				1.2332590275e-08	13:80148041:G:A	CGI	gene_body	no_TE	intergenic	intergenic	peak
1	88395308	88395309	0.14						CGI	gene_body	no_TE	intergenic	intergenic	peak
1	88395314	88395315	0.24						CGI	gene_body	no_TE	intergenic	intergenic	peak
1	88395360	88395361	0.05						CGI	gene_body	no_TE	intergenic	intergenic	peak
1	88395369	88395370	0						CGI	gene_body	no_TE	intergenic	intergenic	peak
1	88395374	88395375	0.01						CGI	gene_body	no_TE	intergenic	intergenic	peak
1	88395387	88395388	0.01						CGI	gene_body	no_TE	intergenic	intergenic	peak
1	88395401	88395402	0						CGI	gene_body	no_TE	intergenic	intergenic	peak
1	88395414	88395415	0.06						CGI	gene_body	no_TE	intergenic	intergenic	peak
1	88395644	88395645	0.17	0.00013528161975	1:88184898:T:C	-210746			CGI	gene_body	no_TE	intergenic	intergenic	peak
1	88397023	88397024	0.21						CGI	gene_body	no_TE	intergenic	intergenic	no_peak
1	88397100	88397101	0.13						CGI	gene_body	no_TE	intergenic	intergenic	no_peak
1	88397453	88397454	0.12						CGI	gene_body	no_TE	intergenic	TSS+-1500	no_peak
1	88397465	88397466	0.17						CGI	gene_body	no_TE	intergenic	TSS+-1500	no_peak
1	88397468	88397469	0.1						CGI	gene_body	no_TE	intergenic	TSS+-1500	no_peak
1	88397511	88397512	0						CGI	gene_body	no_TE	intergenic	TSS+-1500	no_peak
1	88397570	88397571	0	0.000113953191415	1:87788722:T:C	-608848			CGI	gene_body	no_TE	intergenic	TSS+-1500	no_peak
1	88397613	88397614	0						CGI	gene_body	no_TE	intergenic	TSS+-1500	no_peak
1	88398118	88398119	0.03						CGI	gene_body	no_TE	intergenic	TSS+-1500	no_peak
1	88399001	88399002	0.28						CGI_shores	TSS1500	SINE	intergenic	TSS+-200	no_peak
1	88399017	88399018	0.26						CGI_shores	TSS1500	SINE	intergenic	TSS+-1500	no_peak
1	88399142	88399143	0.4	2.55370688275e-05	1:87682552:G:A	-716590			CGI	TSS1500	no_TE	intergenic	TSS+-1500	no_peak
1	88399149	88399150	0.34						CGI	TSS1500	no_TE	intergenic	TSS+-1500	no_peak
1	88399159	88399160	0.35						CGI	TSS1500	no_TE	intergenic	TSS+-1500	no_peak
1	88399171	88399172	0.38						CGI	TSS1500	no_TE	intergenic	TSS+-1500	no_peak
1	88399178	88399179	0.49						CGI	TSS1500	no_TE	intergenic	TSS+-1500	no_peak
1	88399200	88399201	0.5						CGI	TSS1500	no_TE	intergenic	TSS+-1500	no_peak
1	88399219	88399220	0.54						CGI	TSS1500	no_TE	intergenic	TSS+-1500	no_peak
1	88399236	88399237	0.49						CGI	TSS1500	no_TE	intergenic	TSS+-1500	no_peak
1	88399246	88399247	0.65						CGI	TSS1500	no_TE	intergenic	TSS+-1500	no_peak
1	88399278	88399279	0.29						CGI	TSS1500	no_TE	intergenic	TSS+-1500	no_peak
1	88399351	88399352	0.26						CGI	TSS1500	no_TE	intergenic	TSS+-1500	no_peak
1	88400166	88400167	0.26						CGI_shores	gene_body	no_TE	intergenic	TSS+-1500	no_peak
1	88400173	88400174	0.21						CGI_shores	gene_body	no_TE	intergenic	TSS+-1500	no_peak
1	88423121	88423122	0.02						CGI_shelves	intergenic	no_TE	intergenic	intergenic	no_peak
1	88423160	88423161	0						CGI_shelves	intergenic	no_TE	intergenic	intergenic	no_peak
1	88423166	88423167	0.19						CGI_shelves	intergenic	no_TE	intergenic	intergenic	no_peak
1	88423351	88423352	0						CGI_shelves	intergenic	no_TE	intergenic	intergenic	no_peak
1	88426730	88426731	0.29						CGI	intergenic	no_TE	intergenic	intergenic	no_peak
1	88426752	88426753	0.31						CGI	intergenic	no_TE	intergenic	intergenic	no_peak
1	88426754	88426755	0.12						CGI	intergenic	no_TE	intergenic	intergenic	no_peak
1	88426764	88426765	0.02						CGI	intergenic	no_TE	intergenic	intergenic	no_peak
1	88426771	88426772	0.19						CGI	intergenic	no_TE	intergenic	intergenic	no_peak
1	88426982	88426983	0.14						CGI	intergenic	no_TE	intergenic	intergenic	no_peak
1	88426988	88426989	0.16						CGI	intergenic	no_TE	intergenic	intergenic	no_peak
1	88426990	88426991	0.19						CGI	intergenic	no_TE	intergenic	intergenic	no_peak
1	88427087	88427088	0.26						CGI	intergenic	no_TE	intergenic	intergenic	no_peak
1	88427097	88427098	0.22						CGI	intergenic	no_TE	intergenic	intergenic	no_peak
1	88428942	88428943	0.01						CGI_shores	intergenic	LINE	intergenic	intergenic	no_peak
1	88429923	88429924	0.29						CGI	intergenic	no_TE	intergenic	intergenic	no_peak
1	88429948	88429949	0.4						CGI	intergenic	no_TE	intergenic	intergenic	no_peak
1	88429977	88429978	0.44						CGI	intergenic	no_TE	intergenic	intergenic	no_peak
1	88429983	88429984	0.41						CGI	intergenic	no_TE	intergenic	intergenic	no_peak
1	88429987	88429988	0.42						CGI	intergenic	no_TE	intergenic	intergenic	no_peak
1	88430072	88430073	0.5						CGI	intergenic	no_TE	intergenic	intergenic	no_peak
1	88430078	88430079	0.6						CGI	intergenic	no_TE	intergenic	intergenic	no_peak
1	88430090	88430091	0.57						CGI	intergenic	no_TE	intergenic	intergenic	no_peak
1	88430103	88430104	0.58						CGI	intergenic	no_TE	intergenic	intergenic	no_peak
1	88430109	88430110	0.58						CGI	intergenic	no_TE	intergenic	intergenic	no_peak
1	88430174	88430175	0.4						CGI_shores	intergenic	no_TE	intergenic	intergenic	no_peak
1	88430207	88430208	0.39						CGI_shores	intergenic	no_TE	intergenic	intergenic	no_peak
1	88437212	88437213	0						CGI_shores	intergenic	no_TE	intergenic	intergenic	no_peak
1	88439257	88439258	0.07						CGI	intergenic	no_TE	intergenic	intergenic	no_peak
1	88439277	88439278	0.06						CGI	intergenic	no_TE	intergenic	intergenic	no_peak
1	88443114	88443115	0				3.31783158882e-10	9:89525987:T:C	CGI	intergenic	no_TE	intergenic	intergenic	no_peak
1	88447254	88447255	0						CGI	intergenic	no_TE	intergenic	intergenic	no_peak
1	88467551	88467552	0.04	0.000114171240318	1:87873043:G:C	-594508			open_sea	intergenic	no_TE	intergenic	intergenic	no_peak
1	88489248	88489249	0.32						open_sea	intergenic	no_TE	intergenic	intergenic	no_peak
1	88489282	88489283	0.31						open_sea	intergenic	no_TE	intergenic	intergenic	no_peak
1	88491285	88491286	0.12						open_sea	intergenic	no_TE	intergenic	intergenic	no_peak
1	88510106	88510107	0.38						CGI_shores	intergenic	LTR	intergenic	TSS+-1500	no_peak
1	88510118	88510119	0.44						CGI_shores	intergenic	LTR	intergenic	TSS+-1500	no_peak
1	88510121	88510122	0.44						CGI_shores	intergenic	LTR	intergenic	TSS+-1500	no_peak
1	88510142	88510143	0.33						CGI_shores	intergenic	LTR	intergenic	TSS+-1500	no_peak
1	88510158	88510159	0.32						CGI_shores	intergenic	LTR	intergenic	TSS+-1500	no_peak
1	88510171	88510172	0.77						CGI_shores	intergenic	LTR	intergenic	TSS+-1500	no_peak
1	88510265	88510266	0.16						CGI_shores	intergenic	LTR	intergenic	TSS+-1500	no_peak
1	88510309	88510310	0.23						CGI_shores	intergenic	LTR	intergenic	TSS+-1500	no_peak
1	88518074	88518075	0						CGI_shelves	intergenic	no_TE	intergenic	intergenic	no_peak
1	88521102	88521103	0.08				4.93416857588e-10	1:131507476:C:A	CGI_shores	intergenic	no_TE	intergenic	intergenic	no_peak
1	88521191	88521192	0.04						CGI_shores	intergenic	SINE	intergenic	intergenic	no_peak
1	88522596	88522597	0.01	3.34342065813e-05	1:89197792:G:A	675196			CGI	intergenic	no_TE	intergenic	TSS+-1500	no_peak
1	88522991	88522992	0.32						CGI_shores	intergenic	no_TE	intergenic	TSS+-1500	no_peak
1	88523053	88523054	0.22						CGI_shores	intergenic	no_TE	intergenic	TSS+-1500	no_peak
1	88534678	88534679	0.28						CGI_shores	intergenic	no_TE	intergenic	intergenic	no_peak
1	88539269	88539270	0.05						CGI_shores	intergenic	no_TE	intergenic	intergenic	no_peak
1	88539501	88539502	0.1						CGI_shores	intergenic	no_TE	intergenic	intergenic	no_peak
1	88539535	88539536	0.09						CGI_shores	intergenic	no_TE	intergenic	intergenic	no_peak
1	88539553	88539554	0.12						CGI_shores	intergenic	no_TE	intergenic	intergenic	no_peak
1	88539579	88539580	0.09	8.88494191146e-05	1:87844181:G:A	-695398			CGI_shores	intergenic	no_TE	intergenic	intergenic	no_peak
1	88549412	88549413	0.28						CGI_shores	intergenic	no_TE	intergenic	intergenic	no_peak
1	88557551	88557552	0						open_sea	intergenic	no_TE	intergenic	intergenic	no_peak
1	88570096	88570097	0.17						CGI	intergenic	no_TE	intergenic	intergenic	no_peak
1	88570109	88570110	0.2						CGI	intergenic	no_TE	intergenic	intergenic	no_peak
1	88570141	88570142	0.09						CGI	intergenic	no_TE	intergenic	intergenic	no_peak
1	88570185	88570186	0.19						CGI	intergenic	no_TE	intergenic	intergenic	no_peak
1	88570187	88570188	0.24						CGI	intergenic	no_TE	intergenic	intergenic	no_peak
1	88570310	88570311	0.16						CGI	intergenic	no_TE	intergenic	intergenic	no_peak
1	88714362	88714363	0.83				1.54775668369e-47	15:15410416:A:G	open_sea	1st_exon	no_TE	TSS+-200	TSS+-200	no_peak
1	88714382	88714383	0.17						open_sea	1st_exon	no_TE	TSS+-200	TSS+-200	no_peak
1	88714431	88714432	0.81				1.11664229279e-44	15:15410416:A:G	open_sea	1st_exon	no_TE	TSS+-200	TSS+-200	no_peak
1	89467380	89467381	0.9	6.68007943607e-38	1:89447761:A:C	-19619			open_sea	intergenic	SINE	intergenic	intergenic	no_peak
1	89911049	89911050	0.3						open_sea	intergenic	no_TE	intergenic	intergenic	no_peak
1	89911097	89911098	0.22						open_sea	intergenic	no_TE	intergenic	intergenic	no_peak
1	89966156	89966157	0.21						CGI	intergenic	no_TE	intergenic	TSS+-200	no_peak
1	90027417	90027418	0.45						CGI_shores	intergenic	SINE	TSS+-1500	TSS+-1500	no_peak
1	90236795	90236796	0.21						open_sea	intergenic	SINE	intergenic	intergenic	no_peak
1	90613786	90613787	0.35						open_sea	intergenic	no_TE	intergenic	intergenic	no_peak
1	90933538	90933539	0.49	3.26124930434e-20	1:90915864:G:A	-17674			open_sea	gene_body	SINE	intergenic	intergenic	no_peak
1	90933572	90933573	0.63	1.63187553973e-28	1:90915864:G:A	-17708			open_sea	gene_body	SINE	intergenic	intergenic	no_peak
1	90933578	90933579	0.81	7.65361532006e-29	1:90915864:G:A	-17714			open_sea	gene_body	SINE	intergenic	intergenic	no_peak
1	90933587	90933588	0.76	4.63345659181e-29	1:90915864:G:A	-17723			open_sea	gene_body	SINE	intergenic	intergenic	no_peak
1	90933662	90933663	0.61	3.31576511817e-24	1:90915864:G:A	-17798			open_sea	gene_body	SINE	intergenic	intergenic	no_peak
1	92381678	92381679	0						open_sea	gene_body	no_TE	intergenic	intergenic	no_peak
1	92436628	92436629	0.05	2.35844643303e-06	1:91739004:C:T	-697624			open_sea	gene_body	SINE	intergenic	intergenic	no_peak
1	92494023	92494024	0						open_sea	gene_body	no_TE	intergenic	intergenic	no_peak
1	92820415	92820416	0.27	2.70610905225e-05	1:91884190:T:G	-936225			open_sea	gene_body	LINE	intergenic	intergenic	no_peak
1	92869444	92869445	0.04	9.11947191231e-06	1:93043916:A:T	174472			open_sea	gene_body	LINE	intergenic	intergenic	no_peak
1	92869461	92869462	0.32	5.82288280027e-06	1:91884190:T:G	-985271			open_sea	gene_body	LINE	intergenic	intergenic	no_peak
1	92869465	92869466	0.51						open_sea	gene_body	LINE	intergenic	intergenic	no_peak
1	92869536	92869537	0.44						open_sea	gene_body	LINE	intergenic	intergenic	no_peak
1	92869548	92869549	0.3	1.89906178666e-06	1:93041015:G:A	171467			open_sea	gene_body	LINE	intergenic	intergenic	no_peak
1	93856415	93856416	0.49						open_sea	gene_body	LINE	intergenic	intergenic	no_peak
1	93856418	93856419	0.37						open_sea	gene_body	LINE	intergenic	intergenic	no_peak
1	93856437	93856438	0.29	7.91304590531e-06	1:94217577:A:C	361140	4.39223138339e-09	18:63830522:T:C	open_sea	gene_body	LINE	intergenic	intergenic	no_peak
1	93856489	93856490	0.21	3.90459433176e-06	1:93208248:G:C	-648241			open_sea	gene_body	LINE	intergenic	intergenic	no_peak
1	94468715	94468716	0.21						open_sea	gene_body	LINE	intergenic	intergenic	no_peak
1	94468836	94468837	0.5						open_sea	gene_body	SINE	intergenic	intergenic	no_peak
1	94592828	94592829	0.47	6.10643575901e-06	1:95330844:T:C	738016			open_sea	gene_body	no_TE	intergenic	intergenic	no_peak
1	94592894	94592895	0.52	5.26198188889e-08	1:95333292:G:A	740398			open_sea	gene_body	SINE	intergenic	intergenic	no_peak
1	94689324	94689325	0.72						open_sea	intergenic	LINE	intergenic	intergenic	no_peak
1	94689354	94689355	0.39						open_sea	intergenic	SINE	intergenic	intergenic	no_peak
1	94689361	94689362	0.47						open_sea	intergenic	SINE	intergenic	intergenic	no_peak
1	94689374	94689375	0.7						open_sea	intergenic	SINE	intergenic	intergenic	no_peak
1	94689390	94689391	0.53	1.84351385905e-05	1:95440901:C:T	751511			open_sea	intergenic	SINE	intergenic	intergenic	no_peak
1	94689442	94689443	0.61						open_sea	intergenic	no_TE	intergenic	intergenic	no_peak
1	94818669	94818670	0.16						open_sea	TSS1500	no_TE	TSS+-200	TSS+-200	peak
1	94819286	94819287	0.27						open_sea	gene_body	no_TE	TSS+-200	TSS+-200	no_peak
1	95477812	95477813	0.39	3.2017646784e-05	1:94628455:T:C	-849357			CGI_shores	TSS1500	no_TE	TSS+-200	TSS+-1500	peak
1	95792336	95792337	0.23						open_sea	gene_body	no_TE	intergenic	intergenic	no_peak
1	95971665	95971666	0.68						open_sea	gene_body	LINE	intergenic	intergenic	no_peak
1	96328789	96328790	0.25	3.6399375913e-07	1:96382733:T:G	53944			open_sea	gene_body	no_TE	TSS+-200	TSS+-200	no_peak
1	96351807	96351808	0.35	6.88697783799e-05	1:96001686:T:A	-350121			open_sea	gene_body	no_TE	intergenic	TSS+-200	no_peak
1	96490563	96490564	0.26						open_sea	intergenic	LINE	intergenic	intergenic	no_peak
1	96493955	96493956	0						open_sea	intergenic	LINE	intergenic	intergenic	no_peak
1	96784977	96784978	0.03						open_sea	intergenic	SINE	intergenic	intergenic	no_peak
1	96923445	96923446	0.28						open_sea	gene_body	no_TE	intergenic	intergenic	no_peak
1	96923496	96923497	0.25						open_sea	gene_body	no_TE	intergenic	intergenic	no_peak
1	96923515	96923516	0.21						open_sea	gene_body	no_TE	intergenic	intergenic	no_peak
1	96923533	96923534	0.2						open_sea	gene_body	no_TE	intergenic	intergenic	no_peak
1	97337626	97337627	0.21						open_sea	gene_body	no_TE	TSS+-200	TSS+-200	no_peak
1	97350130	97350131	0.05						CGI_shores	5UTR	no_TE	TSS+-1500	TSS+-1500	peak
1	97507447	97507448	0.34						open_sea	intergenic	SINE	intergenic	intergenic	no_peak
1	97557127	97557128	0.47						CGI	gene_body	no_TE	intergenic	TSS+-200	no_peak
1	97607345	97607346	0.14						CGI_shores	gene_body	SINE	TSS+-200	TSS+-1500	peak
1	97607348	97607349	0						CGI_shores	gene_body	SINE	TSS+-200	TSS+-1500	peak
1	97607741	97607742	0.05						CGI	gene_body	no_TE	TSS+-200	TSS+-200	no_peak
1	97607755	97607756	0.02						CGI	gene_body	no_TE	TSS+-200	TSS+-200	no_peak
1	97607757	97607758	0.13						CGI	gene_body	no_TE	TSS+-200	TSS+-200	no_peak
1	97607764	97607765	0.44						CGI	gene_body	no_TE	TSS+-200	TSS+-200	no_peak
1	97607766	97607767	0.32						CGI	gene_body	no_TE	TSS+-200	TSS+-200	no_peak
1	97607789	97607790	0.09						CGI	gene_body	no_TE	TSS+-200	TSS+-200	no_peak
1	97607811	97607812	0						CGI	gene_body	no_TE	TSS+-200	TSS+-200	no_peak
1	97607814	97607815	0.15						CGI	gene_body	no_TE	TSS+-200	TSS+-200	no_peak
1	97607817	97607818	0.06						CGI	gene_body	no_TE	TSS+-200	TSS+-200	no_peak
1	97607879	97607880	0.22						CGI	gene_body	no_TE	TSS+-200	TSS+-200	no_peak
1	97607932	97607933	0.06						CGI	gene_body	no_TE	TSS+-200	TSS+-200	no_peak
1	97607948	97607949	0.06						CGI	gene_body	no_TE	TSS+-200	TSS+-200	no_peak
1	97607952	97607953	0.15						CGI	gene_body	no_TE	TSS+-200	TSS+-200	no_peak
1	97607955	97607956	0.19						CGI	gene_body	no_TE	TSS+-200	TSS+-200	no_peak
1	97607981	97607982	0.26						CGI	gene_body	no_TE	TSS+-200	TSS+-200	no_peak
1	97607989	97607990	0.01						CGI	gene_body	no_TE	TSS+-200	TSS+-200	no_peak
1	97607999	97608000	0.14						CGI	gene_body	no_TE	TSS+-200	TSS+-200	no_peak
1	97608016	97608017	0.02						CGI	gene_body	no_TE	TSS+-200	TSS+-200	no_peak
1	97612856	97612857	0.68				1.03420835044e-42	18:33848224:G:A	CGI	1st_exon	no_TE	TSS+-200	TSS+-200	peak
1	97613185	97613186	0.57				5.70378837573e-54	18:33848224:G:A	CGI	1st_exon	no_TE	TSS+-200	TSS+-200	peak
1	97670176	97670177	0.2						open_sea	intergenic	no_TE	intergenic	intergenic	no_peak
1	97691798	97691799	0.08						CGI_shores	TSS1500	no_TE	TSS+-200	TSS+-1500	no_peak
1	97911772	97911773	0.03						open_sea	gene_body	no_TE	intergenic	intergenic	no_peak
1	98949078	98949079	0.51	5.82856242042e-06	1:99011026:C:T	61948			open_sea	intergenic	LINE	intergenic	intergenic	no_peak
1	99362701	99362702	0.17						CGI_shores	gene_body	no_TE	TSS+-200	TSS+-200	peak
1	99362711	99362712	0.29						CGI_shores	gene_body	no_TE	TSS+-200	TSS+-200	peak
1	99493863	99493864	0.32						open_sea	intergenic	LINE	intergenic	intergenic	no_peak
1	99493867	99493868	0.26						open_sea	intergenic	LINE	intergenic	intergenic	no_peak
1	99493882	99493883	0.01						open_sea	intergenic	LINE	intergenic	intergenic	no_peak
1	99823954	99823955	0						open_sea	1st_exon	no_TE	intergenic	intergenic	no_peak
1	100691403	100691404	0.21						open_sea	intergenic	no_TE	intergenic	intergenic	no_peak
1	100691429	100691430	0.23						open_sea	intergenic	no_TE	intergenic	intergenic	no_peak
1	101075722	101075723	0.24						open_sea	intergenic	SINE	intergenic	intergenic	no_peak
1	101075728	101075729	0.24						open_sea	intergenic	SINE	intergenic	intergenic	no_peak
1	101075751	101075752	0.36						open_sea	intergenic	SINE	intergenic	intergenic	no_peak
1	101075758	101075759	0.71						open_sea	intergenic	SINE	intergenic	intergenic	no_peak
1	101314218	101314219	0.14						open_sea	intergenic	LTR	intergenic	intergenic	no_peak
1	101314269	101314270	0.52				3.42107731113e-09	2:126801747:C:A	open_sea	intergenic	LTR	intergenic	intergenic	no_peak
1	101314352	101314353	0.59				1.94501232867e-11	2:125534178:C:T	open_sea	intergenic	LTR	intergenic	intergenic	no_peak
1	101462986	101462987	0.43						open_sea	intergenic	LTR	intergenic	intergenic	no_peak
1	101463001	101463002	0.31						open_sea	intergenic	LTR	intergenic	intergenic	no_peak
1	101463054	101463055	0.39						open_sea	intergenic	LTR	intergenic	intergenic	no_peak
1	102186987	102186988	0.2	2.24327899594e-08	1:101466862:C:T	-720125			open_sea	1st_exon	no_TE	intergenic	intergenic	no_peak
1	102187078	102187079	0.25	1.30026012223e-10	1:101466862:C:T	-720216			open_sea	1st_exon	no_TE	intergenic	intergenic	no_peak
1	102187089	102187090	0.36	7.07991889966e-09	1:101468372:A:G	-718717			open_sea	1st_exon	no_TE	intergenic	intergenic	no_peak
1	102187126	102187127	0.25	1.97317529008e-09	1:101466862:C:T	-720264			open_sea	1st_exon	no_TE	intergenic	intergenic	no_peak
1	102241036	102241037	0.17						open_sea	intergenic	LINE	intergenic	TSS+-200	no_peak
1	102241097	102241098	0.23						open_sea	intergenic	no_TE	intergenic	TSS+-200	no_peak
1	102241099	102241100	0.16						open_sea	intergenic	no_TE	intergenic	TSS+-200	no_peak
1	102241106	102241107	0.51	0.000103866096505	1:102607877:C:G	366771			open_sea	intergenic	no_TE	intergenic	TSS+-200	no_peak
1	102241207	102241208	0.39	3.42699012325e-11	1:102607877:C:G	366670			open_sea	intergenic	no_TE	intergenic	TSS+-200	no_peak
1	102241220	102241221	0.27	4.30269345624e-12	1:102607877:C:G	366657			open_sea	intergenic	no_TE	intergenic	TSS+-200	no_peak
1	102241273	102241274	0.41	8.28444572465e-10	1:102607877:C:G	366604			open_sea	intergenic	no_TE	intergenic	TSS+-200	no_peak
1	102426986	102426987	0						open_sea	intergenic	LINE	intergenic	TSS+-1500	no_peak
1	102486667	102486668	0.34						open_sea	intergenic	LINE	intergenic	intergenic	no_peak
1	102486769	102486770	0.45						open_sea	intergenic	LINE	intergenic	intergenic	no_peak
1	102486868	102486869	0.63				9.96311400846e-10	2:118056376:G:A	open_sea	intergenic	LINE	intergenic	intergenic	no_peak
1	103134061	103134062	0.11						open_sea	intergenic	LINE	intergenic	intergenic	no_peak
1	103136203	103136204	0.33						open_sea	intergenic	LINE	intergenic	intergenic	no_peak
1	103136212	103136213	0.25						open_sea	intergenic	LINE	intergenic	intergenic	no_peak
1	103136260	103136261	0.46						open_sea	intergenic	LINE	intergenic	intergenic	no_peak
1	103229689	103229690	0.61	5.57325972556e-05	1:103181184:T:C	-48505			open_sea	intergenic	LINE	intergenic	intergenic	no_peak
1	103229781	103229782	0.43	6.17004734472e-06	1:104023594:T:C	793813			open_sea	intergenic	LINE	intergenic	intergenic	no_peak
1	103333784	103333785	0.4						CGI	TSS200	no_TE	TSS+-200	TSS+-200	no_peak
1	103333797	103333798	0.4						CGI	TSS200	no_TE	TSS+-200	TSS+-200	no_peak
1	103333815	103333816	0.39						CGI	TSS200	no_TE	TSS+-200	TSS+-200	no_peak
1	103333836	103333837	0.44						CGI	TSS200	no_TE	TSS+-200	TSS+-200	no_peak
1	103333877	103333878	0.16						CGI	1st_exon	no_TE	TSS+-200	TSS+-200	no_peak
1	103333881	103333882	0.23						CGI	1st_exon	no_TE	TSS+-200	TSS+-200	no_peak
1	103333905	103333906	0.06						CGI	1st_exon	no_TE	TSS+-200	TSS+-200	no_peak
1	103333941	103333942	0.24						CGI	1st_exon	no_TE	TSS+-200	TSS+-200	no_peak
1	103457121	103457122	0.4						open_sea	intergenic	LINE	intergenic	intergenic	no_peak
1	103460493	103460494	0.14						open_sea	intergenic	LINE	intergenic	TSS+-200	no_peak
1	103494521	103494522	0.19						open_sea	intergenic	SINE	intergenic	intergenic	no_peak
1	103494600	103494601	0.28						open_sea	intergenic	LINE	intergenic	intergenic	no_peak
1	103494612	103494613	0.35	7.82169744758e-05	1:103599239:C:T	104627			open_sea	intergenic	LINE	intergenic	intergenic	no_peak
1	103494625	103494626	0.1				1.14740664428e-08	1:93680651:T:C	open_sea	intergenic	LINE	intergenic	intergenic	no_peak
1	103759283	103759284	0.3						open_sea	intergenic	LINE	intergenic	TSS+-200	no_peak
1	103759346	103759347	0.44						open_sea	intergenic	LINE	intergenic	TSS+-200	no_peak
1	103759371	103759372	0.35						open_sea	intergenic	LINE	intergenic	TSS+-200	no_peak
1	103759442	103759443	0.15	3.19286653791e-05	1:103963464:A:G	204022			open_sea	intergenic	LINE	intergenic	TSS+-200	no_peak
1	103759474	103759475	0.33						open_sea	intergenic	LINE	intergenic	TSS+-200	no_peak
1	104191596	104191597	0.79	3.07638446185e-22	1:104706646:G:A	515050			open_sea	intergenic	LINE	intergenic	TSS+-200	no_peak
1	104191647	104191648	0.38						open_sea	intergenic	LINE	intergenic	TSS+-200	no_peak
1	104191650	104191651	0.29						open_sea	intergenic	LINE	intergenic	TSS+-200	no_peak
1	104201089	104201090	0.41						open_sea	intergenic	LINE	intergenic	intergenic	no_peak
1	104201126	104201127	0.71				6.16696127461e-09	2:121933907:A:G	open_sea	intergenic	LINE	intergenic	intergenic	no_peak
1	104793639	104793640	0.21						open_sea	intergenic	no_TE	intergenic	intergenic	no_peak
1	104793802	104793803	0.18						open_sea	intergenic	SINE	intergenic	intergenic	no_peak
1	105136548	105136549	0.77	2.53674347856e-20	1:105190732:C:T	54184			open_sea	intergenic	SINE	intergenic	intergenic	no_peak
1	105136554	105136555	0.61	1.20285760609e-17	1:105190732:C:T	54178			open_sea	intergenic	SINE	intergenic	intergenic	no_peak
1	105136564	105136565	0.63	1.0271376491e-18	1:105190732:C:T	54168			open_sea	intergenic	SINE	intergenic	intergenic	no_peak
1	105343465	105343466	0.27						open_sea	intergenic	no_TE	intergenic	intergenic	no_peak
1	105343484	105343485	0.41						open_sea	intergenic	LINE	intergenic	intergenic	no_peak
1	105401863	105401864	0.41	3.10101096734e-08	1:105326578:T:C	-75285			open_sea	intergenic	no_TE	intergenic	TSS+-200	peak
1	105401870	105401871	0.09	3.22158812244e-07	1:105326578:T:C	-75292			open_sea	intergenic	no_TE	intergenic	TSS+-200	peak
1	105401888	105401889	0.18	9.87009012507e-06	1:104867141:T:A	-534747			open_sea	intergenic	no_TE	intergenic	TSS+-200	peak
1	105401891	105401892	0.35						open_sea	intergenic	no_TE	intergenic	TSS+-200	peak
1	105401895	105401896	0.22	7.80540653535e-05	1:105326578:T:C	-75317			open_sea	intergenic	no_TE	intergenic	TSS+-200	peak
1	105402000	105402001	0.33	3.19286653791e-05	1:105326578:T:C	-75422			open_sea	intergenic	no_TE	intergenic	TSS+-200	peak
1	105762321	105762322	0.27						open_sea	intergenic	LINE	intergenic	intergenic	no_peak
1	106097511	106097512	0.04						open_sea	intergenic	no_TE	intergenic	intergenic	no_peak
1	106222734	106222735	0.58	3.73202931886e-18	1:106235416:A:G	12682			open_sea	intergenic	LTR	intergenic	intergenic	no_peak
1	106294777	106294778	0.32						open_sea	intergenic	LINE	intergenic	intergenic	no_peak
1	106294802	106294803	0.46						open_sea	intergenic	LINE	intergenic	intergenic	no_peak
1	106861083	106861084	0						open_sea	intergenic	no_TE	intergenic	intergenic	no_peak
1	106861129	106861130	0.17						open_sea	intergenic	LINE	intergenic	intergenic	no_peak
1	106861192	106861193	0.41						open_sea	intergenic	LINE	intergenic	intergenic	no_peak
1	106899849	106899850	0.21						open_sea	intergenic	LINE	intergenic	intergenic	no_peak
1	106936135	106936136	0.02						open_sea	gene_body	SINE	TSS+-200	intergenic	no_peak
1	107598130	107598131	0.38	1.60078228856e-06	1:107598082:A:G	-48			open_sea	gene_body	no_TE	intergenic	intergenic	peak
1	107598142	107598143	0.46	2.39291908289e-07	1:107598082:A:G	-60			open_sea	gene_body	no_TE	intergenic	intergenic	peak
1	107658921	107658922	0.28						open_sea	gene_body	LTR	intergenic	intergenic	no_peak
1	107779562	107779563	0.72						open_sea	intergenic	SINE	intergenic	intergenic	no_peak
1	108070486	108070487	0.17						open_sea	intergenic	LTR	intergenic	intergenic	no_peak
1	108271938	108271939	0.17						open_sea	gene_body	LINE	intergenic	intergenic	no_peak
1	108793132	108793133	0				5.93169874766e-10	22:40137637:TG:T	open_sea	gene_body	no_TE	intergenic	intergenic	no_peak
1	109285608	109285609	0.24						open_sea	gene_body	LINE	intergenic	TSS+-1500	no_peak
1	109285633	109285634	0.34						open_sea	gene_body	LINE	intergenic	TSS+-1500	no_peak
1	109285636	109285637	0.41						open_sea	gene_body	LINE	intergenic	TSS+-1500	no_peak
1	109421281	109421282	0						CGI_shores	gene_body	no_TE	intergenic	intergenic	no_peak
1	109624961	109624962	0.37						open_sea	intergenic	LINE	intergenic	intergenic	no_peak
1	109625070	109625071	0.16						open_sea	intergenic	LINE	intergenic	intergenic	no_peak
1	109625250	109625251	0.36						open_sea	intergenic	LINE	intergenic	intergenic	no_peak
1	109737610	109737611	0.43						open_sea	intergenic	LINE	intergenic	intergenic	no_peak
1	110071023	110071024	0.06						open_sea	intergenic	no_TE	TSS+-200	TSS+-200	no_peak
1	110071299	110071300	0.13						open_sea	intergenic	no_TE	TSS+-200	TSS+-200	no_peak
1	110071306	110071307	0.07						open_sea	intergenic	no_TE	TSS+-200	TSS+-200	no_peak
1	110093517	110093518	0.17						open_sea	gene_body	LINE	intergenic	intergenic	no_peak
1	110093618	110093619	0.2						open_sea	gene_body	LINE	intergenic	intergenic	no_peak
1	110112895	110112896	0.46	3.43306409812e-15	1:109997252:A:T	-115643			open_sea	TSS1500	no_TE	intergenic	TSS+-1500	no_peak
1	110112933	110112934	0.41	8.40902983684e-13	1:109997252:A:T	-115681			open_sea	TSS1500	no_TE	intergenic	TSS+-1500	no_peak
1	110112954	110112955	0.47	3.87090323602e-13	1:109997252:A:T	-115702			open_sea	TSS1500	no_TE	intergenic	TSS+-1500	no_peak
1	110113028	110113029	0.65	4.85580732875e-14	1:110127345:G:A	14317			open_sea	TSS1500	no_TE	intergenic	TSS+-1500	no_peak
1	110113039	110113040	0.54	1.40036534615e-14	1:109997252:A:T	-115787			open_sea	TSS1500	no_TE	intergenic	TSS+-1500	no_peak
1	110113055	110113056	0.58	3.15792304609e-13	1:110127345:G:A	14290			open_sea	TSS1500	no_TE	intergenic	TSS+-1500	no_peak
1	110113095	110113096	0.63	5.50116215918e-20	1:110127345:G:A	14250			open_sea	TSS1500	no_TE	intergenic	TSS+-1500	no_peak
1	110113140	110113141	0.65	6.82629665292e-17	1:109999827:C:T	-113313			open_sea	TSS1500	no_TE	intergenic	TSS+-1500	no_peak
1	110113164	110113165	0.65	2.20312371361e-18	1:109999827:C:T	-113337			open_sea	TSS1500	no_TE	intergenic	TSS+-1500	no_peak
1	110113175	110113176	0.5	3.15792304609e-13	1:109999827:C:T	-113348			open_sea	TSS1500	no_TE	intergenic	TSS+-1500	no_peak
1	110113188	110113189	0.54	3.66862642729e-14	1:109999827:C:T	-113361			open_sea	TSS1500	no_TE	intergenic	TSS+-1500	no_peak
1	110478248	110478249	0						CGI_shelves	gene_body	no_TE	intergenic	intergenic	peak
1	110484177	110484178	0.52						CGI_shelves	gene_body	no_TE	intergenic	intergenic	no_peak
1	110498290	110498291	0.21	1.95472967458e-05	1:110469566:C:T	-28724			open_sea	intergenic	no_TE	intergenic	intergenic	peak
1	110507203	110507204	0.04						open_sea	intergenic	no_TE	intergenic	intergenic	no_peak
1	110515755	110515756	0.14						open_sea	intergenic	no_TE	intergenic	intergenic	no_peak
1	110541987	110541988	0.1						open_sea	gene_body	no_TE	intergenic	intergenic	no_peak
1	110542075	110542076	0.06						open_sea	gene_body	no_TE	intergenic	intergenic	no_peak
1	110575082	110575083	0	0.000124276067159	1:110749760:C:G	174678	1.41356001888e-11	15:12628563:T:C	open_sea	gene_body	no_TE	intergenic	intergenic	no_peak
1	110891695	110891696	0.28						open_sea	gene_body	no_TE	intergenic	intergenic	no_peak
1	111130518	111130519	0.27						CGI_shores	gene_body	no_TE	TSS+-200	TSS+-200	no_peak
1	111130551	111130552	0.23						CGI_shores	gene_body	no_TE	TSS+-200	TSS+-200	no_peak
1	111130622	111130623	0.18						CGI_shores	gene_body	no_TE	TSS+-200	TSS+-200	no_peak
1	111130649	111130650	0.08						CGI	gene_body	no_TE	TSS+-200	TSS+-200	no_peak
1	111130682	111130683	0.15						CGI	gene_body	no_TE	TSS+-200	TSS+-200	no_peak
1	111130715	111130716	0.32						CGI	gene_body	no_TE	TSS+-200	TSS+-200	no_peak
1	111130721	111130722	0						CGI	gene_body	no_TE	TSS+-200	TSS+-200	no_peak
1	111130723	111130724	0.04						CGI	gene_body	no_TE	TSS+-200	TSS+-200	no_peak
1	111130729	111130730	0.06						CGI	gene_body	no_TE	TSS+-200	TSS+-200	no_peak
1	111130779	111130780	0.16						CGI	gene_body	no_TE	TSS+-200	TSS+-200	no_peak
1	111182373	111182374	0						open_sea	gene_body	no_TE	intergenic	intergenic	no_peak
1	111471200	111471201	0.57	3.84748976171e-09	1:110780048:A:T	-691152			open_sea	gene_body	no_TE	intergenic	intergenic	no_peak
1	111637346	111637347	0.2						open_sea	intergenic	LTR	intergenic	intergenic	no_peak
1	111637356	111637357	0.01						open_sea	intergenic	LTR	intergenic	intergenic	no_peak
1	111637405	111637406	0.18	5.55579425451e-05	1:111817083:C:T	179678			open_sea	intergenic	LTR	intergenic	intergenic	no_peak
1	111709034	111709035	0.33	1.35436294633e-11	1:112412797:G:T	703763			open_sea	gene_body	LTR	intergenic	intergenic	no_peak
1	111709088	111709089	0.3	6.1239736092e-10	1:111621683:C:T	-87405			open_sea	gene_body	LTR	intergenic	intergenic	no_peak
1	111709106	111709107	0.43	4.86558931582e-12	1:111971427:A:G	262321			open_sea	gene_body	LTR	intergenic	intergenic	no_peak
1	111709117	111709118	0.26	8.79542318801e-08	1:111971427:A:G	262310			open_sea	gene_body	LTR	intergenic	intergenic	no_peak
1	112167778	112167779	0.81	2.01812924178e-56	1:112049746:C:T	-118032			open_sea	gene_body	no_TE	intergenic	intergenic	no_peak
1	112201734	112201735	0.18						open_sea	gene_body	SINE	intergenic	intergenic	no_peak
1	112201853	112201854	0.19	5.58004390751e-05	1:112684737:G:A	482884			open_sea	gene_body	SINE	intergenic	intergenic	no_peak
1	112447442	112447443	0.18						open_sea	gene_body	LINE	intergenic	intergenic	no_peak
1	112447456	112447457	0.21						open_sea	gene_body	LINE	intergenic	intergenic	no_peak
1	112562005	112562006	0.07						open_sea	TSS1500	no_TE	intergenic	intergenic	no_peak
1	112983666	112983667	0.63						open_sea	intergenic	SINE	intergenic	intergenic	no_peak
1	113393920	113393921	0.13						open_sea	gene_body	no_TE	intergenic	intergenic	no_peak
1	113394877	113394878	0.35	1.41700717241e-15	1:113387495:T:G	-7382			open_sea	gene_body	no_TE	intergenic	intergenic	no_peak
1	113394948	113394949	0.23	5.28016874126e-14	1:113389623:G:A	-5325			open_sea	gene_body	no_TE	intergenic	intergenic	no_peak
1	113394960	113394961	0.26	2.64878972709e-13	1:113387495:T:G	-7465			open_sea	gene_body	no_TE	intergenic	intergenic	no_peak
1	113394982	113394983	0.42	2.82865140126e-12	1:113387495:T:G	-7487			open_sea	gene_body	no_TE	intergenic	intergenic	no_peak
1	113803592	113803593	0.48	3.1368315253e-11	1:113797698:G:A	-5894			open_sea	intergenic	no_TE	intergenic	intergenic	no_peak
1	113803663	113803664	0.58						open_sea	intergenic	no_TE	intergenic	intergenic	no_peak
1	114406248	114406249	0.59						open_sea	intergenic	SINE	intergenic	intergenic	no_peak
1	114498584	114498585	0.28	6.18396313791e-06	1:114509908:C:T	11324			open_sea	intergenic	no_TE	intergenic	intergenic	no_peak
1	114498670	114498671	0.43	3.60693567445e-09	1:115412986:G:GT	914316			open_sea	intergenic	no_TE	intergenic	intergenic	peak
1	114498698	114498699	0.17	1.86421220347e-07	1:114384232:T:TA	-114466			open_sea	intergenic	no_TE	intergenic	intergenic	peak
1	114498705	114498706	0.03	4.53661713719e-08	1:115412986:G:GT	914281			open_sea	intergenic	no_TE	intergenic	intergenic	peak
1	114909210	114909211	0.2				4.32449014576e-16	1:157501122:G:A	CGI_shores	1st_exon	no_TE	TSS+-1500	TSS+-1500	no_peak
1	114909223	114909224	0.06				7.38650980108e-13	1:156897833:C:T	CGI_shores	1st_exon	no_TE	TSS+-1500	TSS+-1500	no_peak
1	114909286	114909287	0.46				1.97166190116e-49	1:157501122:G:A	CGI_shores	1st_exon	no_TE	TSS+-200	TSS+-1500	no_peak
1	114909288	114909289	0.48				1.80522410261e-47	1:157501122:G:A	CGI_shores	1st_exon	no_TE	TSS+-200	TSS+-1500	no_peak
1	115013536	115013537	0.39						open_sea	intergenic	LINE	intergenic	intergenic	no_peak
1	115013561	115013562	0.4						open_sea	intergenic	LINE	intergenic	intergenic	no_peak
1	116113970	116113971	0.37						open_sea	intergenic	LINE	intergenic	TSS+-1500	no_peak
1	116114012	116114013	0.36						open_sea	intergenic	LINE	intergenic	TSS+-1500	no_peak
1	116259987	116259988	0.25						open_sea	intergenic	LINE	intergenic	intergenic	no_peak
1	116410598	116410599	0.49	1.38170989491e-05	1:116330302:G:A	-80296			open_sea	gene_body	no_TE	intergenic	intergenic	no_peak
1	116410620	116410621	0.26	5.34963498687e-05	1:116420287:T:G	9667			open_sea	gene_body	DNA	intergenic	intergenic	no_peak
1	116667647	116667648	0.21						open_sea	gene_body	no_TE	intergenic	intergenic	no_peak
1	117015872	117015873	0						CGI	gene_body	no_TE	TSS+-200	TSS+-200	peak
1	117015929	117015930	0.18						CGI	5UTR	no_TE	TSS+-200	TSS+-200	peak
1	117015989	117015990	0.18	3.63704288191e-05	1:117804230:T:G	788241			CGI	5UTR	no_TE	TSS+-200	TSS+-200	peak
1	117204108	117204109	0.41	2.96445538481e-07	1:116597441:C:T	-606667			CGI_shelves	gene_body	no_TE	intergenic	intergenic	no_peak
1	117206526	117206527	0.14	2.3656492284e-15	1:117236087:T:A	29561			CGI_shores	intergenic	no_TE	intergenic	intergenic	no_peak
1	117206633	117206634	0.67	3.51867181208e-29	1:117187892:A:G	-18741			CGI	intergenic	no_TE	intergenic	intergenic	peak
1	117206639	117206640	0.67	6.15986372439e-28	1:117187892:A:G	-18747			CGI	intergenic	no_TE	intergenic	intergenic	peak
1	117279243	117279244	0.29						open_sea	intergenic	no_TE	intergenic	intergenic	no_peak
1	117381072	117381073	0						open_sea	intergenic	no_TE	TSS+-1500	intergenic	no_peak
1	117628502	117628503	0.24						open_sea	intergenic	no_TE	intergenic	intergenic	no_peak
1	117715973	117715974	0.1						CGI	TSS1500	no_TE	TSS+-200	TSS+-200	peak
1	117715994	117715995	0.14						CGI	TSS1500	no_TE	TSS+-200	TSS+-200	peak
1	117715997	117715998	0.25						CGI	TSS1500	no_TE	TSS+-200	TSS+-200	peak
1	117716059	117716060	0.16						CGI	TSS1500	no_TE	TSS+-200	TSS+-200	peak
1	117716068	117716069	0.32						CGI	TSS1500	no_TE	TSS+-200	TSS+-200	peak
1	117716072	117716073	0.26						CGI	TSS1500	no_TE	TSS+-200	TSS+-200	peak
1	117716128	117716129	0.05						CGI	TSS1500	no_TE	TSS+-200	TSS+-200	peak
1	117716135	117716136	0.08						CGI	TSS1500	no_TE	TSS+-200	TSS+-200	peak
1	117716138	117716139	0	4.12161731642e-05	1:117175855:C:T	-540283			CGI	TSS1500	no_TE	TSS+-200	TSS+-200	peak
1	117716143	117716144	0						CGI	TSS1500	no_TE	TSS+-200	TSS+-200	peak
1	117716159	117716160	0.04						CGI	TSS1500	no_TE	TSS+-200	TSS+-200	peak
1	117716162	117716163	0.08						CGI	TSS1500	no_TE	TSS+-200	TSS+-200	peak
1	117716168	117716169	0.2						CGI	TSS1500	no_TE	TSS+-200	TSS+-200	peak
1	117716170	117716171	0.26						CGI	TSS1500	no_TE	TSS+-200	TSS+-200	peak
1	117716177	117716178	0.01						CGI	TSS1500	no_TE	TSS+-200	TSS+-200	peak
1	117716516	117716517	0						CGI	TSS1500	no_TE	TSS+-200	TSS+-1500	peak
1	117716537	117716538	0.05						CGI	TSS1500	no_TE	TSS+-200	TSS+-1500	peak
1	117716552	117716553	0.15						CGI	TSS1500	no_TE	TSS+-200	TSS+-1500	peak
1	117716569	117716570	0						CGI	TSS1500	no_TE	TSS+-200	TSS+-1500	peak
1	117716759	117716760	0.27						CGI	TSS1500	no_TE	TSS+-200	TSS+-200	peak
1	117716762	117716763	0.24						CGI	TSS1500	no_TE	TSS+-200	TSS+-200	peak
1	117716768	117716769	0.33						CGI	TSS1500	no_TE	TSS+-200	TSS+-200	peak
1	117716801	117716802	0.12						CGI	TSS1500	no_TE	TSS+-200	TSS+-200	peak
1	117716812	117716813	0.28						CGI	TSS1500	no_TE	TSS+-200	TSS+-200	peak
1	117865492	117865493	0.57	3.37200756006e-37	1:117829215:A:G	-36277			open_sea	gene_body	SINE	intergenic	intergenic	no_peak
1	117912256	117912257	0.25						open_sea	intergenic	no_TE	intergenic	TSS+-200	peak
1	118174173	118174174	0.49						open_sea	intergenic	no_TE	intergenic	intergenic	no_peak
1	118215698	118215699	0.26				4.51242346732e-11	2:122483517:T:C	CGI_shores	gene_body	no_TE	intergenic	TSS+-200	no_peak
1	118215797	118215798	0.51						CGI_shores	gene_body	no_TE	intergenic	TSS+-200	no_peak
1	118366977	118366978	0.38						open_sea	TSS200	no_TE	intergenic	intergenic	peak
1	118367045	118367046	0.37						open_sea	5UTR	no_TE	intergenic	intergenic	peak
1	118367076	118367077	0.42	0.000100244221992	1:118913021:G:A	545945			open_sea	5UTR	no_TE	intergenic	intergenic	no_peak
1	118450637	118450638	0.28						open_sea	intergenic	LTR	intergenic	intergenic	no_peak
1	118450766	118450767	0.42						open_sea	intergenic	LTR	intergenic	intergenic	no_peak
1	119259795	119259796	0.78						open_sea	intergenic	no_TE	intergenic	intergenic	no_peak
1	119551196	119551197	0.28						open_sea	intergenic	SINE	intergenic	intergenic	no_peak
1	119551214	119551215	0.3	3.90459433176e-06	1:119378513:T:A	-172701			open_sea	intergenic	SINE	intergenic	intergenic	no_peak
1	119551237	119551238	0.33	3.02030420641e-05	1:119416407:G:A	-134830			open_sea	intergenic	SINE	intergenic	intergenic	no_peak
1	119953248	119953249	0.43	3.05770979644e-06	1:119012247:C:T	-941001			open_sea	gene_body	LINE	intergenic	intergenic	no_peak
1	119953283	119953284	0.45	4.50035578965e-08	1:119012247:C:T	-941036			open_sea	gene_body	LINE	intergenic	intergenic	no_peak
1	120401149	120401150	0.28						open_sea	intergenic	LINE	intergenic	intergenic	no_peak
1	120511844	120511845	0.08						open_sea	intergenic	no_TE	intergenic	intergenic	no_peak
1	120925252	120925253	0.24						CGI_shores	intergenic	no_TE	intergenic	intergenic	no_peak
1	120925276	120925277	0.37						CGI_shores	intergenic	no_TE	intergenic	intergenic	no_peak
1	120925320	120925321	0.37						CGI_shores	intergenic	no_TE	intergenic	intergenic	no_peak
1	120925380	120925381	0.17						CGI_shores	intergenic	no_TE	intergenic	intergenic	no_peak
1	120925453	120925454	0.05						CGI_shores	intergenic	no_TE	intergenic	intergenic	no_peak
1	120925487	120925488	0.23	6.18396313791e-06	1:120958134:T:A	32647			CGI_shores	intergenic	no_TE	intergenic	intergenic	no_peak
1	120925556	120925557	0						CGI_shores	intergenic	no_TE	intergenic	intergenic	no_peak
1	120925697	120925698	0.08						CGI	intergenic	no_TE	intergenic	intergenic	no_peak
1	120925712	120925713	0.07						CGI	intergenic	no_TE	intergenic	intergenic	no_peak
1	120925730	120925731	0.12						CGI	intergenic	no_TE	intergenic	intergenic	no_peak
1	120925733	120925734	0.24						CGI	intergenic	no_TE	intergenic	intergenic	no_peak
1	120925847	120925848	0.24						CGI	intergenic	no_TE	intergenic	intergenic	no_peak
1	120925887	120925888	0.01						CGI	intergenic	no_TE	intergenic	intergenic	no_peak
1	120925932	120925933	0.28	3.94624351729e-05	1:121475343:C:T	549411			CGI	intergenic	no_TE	intergenic	intergenic	no_peak
1	120925968	120925969	0.09						CGI	intergenic	no_TE	intergenic	intergenic	no_peak
1	120926059	120926060	0.31	1.73203674738e-06	1:120072156:T:A	-853903			CGI	intergenic	no_TE	intergenic	intergenic	no_peak
1	120926063	120926064	0.24	1.95472967458e-05	1:121263916:C:T	337853			CGI	intergenic	no_TE	intergenic	intergenic	no_peak
1	120926075	120926076	0.23						CGI	intergenic	no_TE	intergenic	intergenic	no_peak
1	120926108	120926109	0.21	3.65703679366e-06	1:120053131:T:C	-872977			CGI	intergenic	no_TE	intergenic	intergenic	no_peak
1	120927092	120927093	0.19						CGI_shores	intergenic	no_TE	intergenic	intergenic	no_peak
1	120932826	120932827	0.21						CGI_shelves	intergenic	no_TE	intergenic	intergenic	no_peak
1	120932829	120932830	0.41	0.000134332739941	1:119971687:T:A	-961142			CGI_shelves	intergenic	no_TE	intergenic	intergenic	no_peak
1	120932832	120932833	0.27						CGI_shelves	intergenic	no_TE	intergenic	intergenic	no_peak
1	120932839	120932840	0.35						CGI_shelves	intergenic	no_TE	intergenic	intergenic	no_peak
1	120932932	120932933	0.57						CGI_shelves	intergenic	no_TE	intergenic	intergenic	no_peak
1	120932953	120932954	0.24						CGI_shelves	intergenic	no_TE	intergenic	intergenic	no_peak
1	120937888	120937889	0.36						CGI_shelves	gene_body	no_TE	intergenic	intergenic	no_peak
1	120937922	120937923	0.51						CGI_shelves	gene_body	no_TE	intergenic	intergenic	no_peak
1	120937931	120937932	0.15						CGI_shelves	gene_body	no_TE	intergenic	intergenic	no_peak
1	120952455	120952456	0.19						CGI_shores	gene_body	SINE	intergenic	intergenic	no_peak
1	120956980	120956981	0.08						open_sea	gene_body	no_TE	intergenic	intergenic	no_peak
1	121123142	121123143	0.07						open_sea	intergenic	LINE	intergenic	intergenic	no_peak
1	121529627	121529628	0.47	4.91659839872e-05	1:121532589:T:A	2962			open_sea	gene_body	LINE	intergenic	intergenic	no_peak
1	121529764	121529765	0.6	1.67864966426e-06	1:121699187:T:C	169423			open_sea	gene_body	LINE	intergenic	intergenic	no_peak
1	121699684	121699685	0						open_sea	intergenic	SINE	intergenic	intergenic	no_peak
1	121718975	121718976	0.52	1.20553436171e-09	1:122217989:C:T	499014			open_sea	intergenic	no_TE	intergenic	intergenic	no_peak
1	121801405	121801406	0.63						open_sea	intergenic	SINE	intergenic	intergenic	no_peak
1	122159442	122159443	0.26						open_sea	intergenic	no_TE	intergenic	intergenic	no_peak
1	122159510	122159511	0.35						open_sea	intergenic	no_TE	intergenic	intergenic	no_peak
1	122159522	122159523	0.61						open_sea	intergenic	no_TE	intergenic	intergenic	no_peak
1	122159556	122159557	0.35						open_sea	intergenic	no_TE	intergenic	intergenic	no_peak
1	122234299	122234300	0.36						open_sea	intergenic	LTR	intergenic	intergenic	no_peak
1	122234320	122234321	0.18						open_sea	intergenic	LTR	intergenic	intergenic	no_peak
1	122234328	122234329	0.35						open_sea	intergenic	LTR	intergenic	intergenic	no_peak
1	122234335	122234336	0.2						open_sea	intergenic	LTR	intergenic	intergenic	no_peak
1	122234380	122234381	0.21						open_sea	intergenic	LTR	intergenic	intergenic	no_peak
1	122244499	122244500	0.39						open_sea	intergenic	no_TE	intergenic	intergenic	no_peak
1	122244570	122244571	0.32						open_sea	intergenic	no_TE	intergenic	intergenic	no_peak
1	122644225	122644226	0.53	9.35753574836e-10	1:122678904:A:ATTC	34679			open_sea	intergenic	LINE	intergenic	intergenic	no_peak
1	122644265	122644266	0.85	2.72586148976e-13	1:122678904:A:ATTC	34639			open_sea	intergenic	LINE	intergenic	intergenic	no_peak
1	122644279	122644280	0.83	8.97088225149e-12	1:122678904:A:ATTC	34625			open_sea	intergenic	LINE	intergenic	intergenic	no_peak
1	122644285	122644286	0.77	1.86139988883e-11	1:122678904:A:ATTC	34619			open_sea	intergenic	LINE	intergenic	intergenic	no_peak
1	122644340	122644341	0.81	1.88376548796e-13	1:122678904:A:ATTC	34564			open_sea	intergenic	no_TE	intergenic	intergenic	no_peak
1	122644481	122644482	0.52	3.02157732197e-09	1:122638441:T:C	-6040			open_sea	intergenic	no_TE	intergenic	intergenic	no_peak
1	122644490	122644491	0.48	2.73103673085e-08	1:122638441:T:C	-6049			open_sea	intergenic	no_TE	intergenic	intergenic	no_peak
1	122644517	122644518	0.59	3.14338428642e-10	1:122710369:T:C	65852			open_sea	intergenic	no_TE	intergenic	intergenic	no_peak
1	123368436	123368437	0.34	5.81981414239e-05	1:124010418:G:T	641982			open_sea	intergenic	LTR	intergenic	intergenic	no_peak
1	123368501	123368502	0.4						open_sea	intergenic	LTR	intergenic	intergenic	no_peak
1	123368615	123368616	0.33						open_sea	intergenic	LINE	intergenic	intergenic	no_peak
1	123368652	123368653	0.17						open_sea	intergenic	SINE	intergenic	intergenic	no_peak
1	123368679	123368680	0.33	0.00010062192212	1:123292382:A:G	-76297			open_sea	intergenic	SINE	intergenic	intergenic	no_peak
1	124048486	124048487	0.27						open_sea	intergenic	LINE	intergenic	intergenic	no_peak
1	124352285	124352286	0.34						open_sea	intergenic	LINE	intergenic	intergenic	no_peak
1	124912031	124912032	0.66	1.48212254076e-24	1:124890090:T:TC	-21941			open_sea	intergenic	SINE	intergenic	intergenic	no_peak
1	124912089	124912090	0.56	3.43447777392e-22	1:124894813:C:T	-17276			open_sea	intergenic	SINE	intergenic	intergenic	no_peak
1	124912108	124912109	0.64	1.79940104202e-26	1:124894813:C:T	-17295			open_sea	intergenic	SINE	intergenic	intergenic	no_peak
1	124912126	124912127	0.43	2.97302476869e-25	1:124890090:T:TC	-22036			open_sea	intergenic	SINE	intergenic	intergenic	no_peak
1	125361601	125361602	0.23						open_sea	gene_body	no_TE	intergenic	intergenic	no_peak
1	125362084	125362085	0.35	8.1567163549e-05	1:125097453:T:A	-264631			open_sea	gene_body	DNA	intergenic	intergenic	no_peak
1	125570119	125570120	0.33	1.0748619245e-11	1:125560264:A:T	-9855	2.22900059366e-09	14:15545715:G:T	open_sea	gene_body	no_TE	intergenic	intergenic	no_peak
1	125570267	125570268	0.27	9.06319281767e-10	1:125706842:A:T	136575			open_sea	gene_body	no_TE	intergenic	intergenic	no_peak
1	125570304	125570305	0.25	1.40130924079e-05	1:125335199:C:A	-235105			open_sea	gene_body	no_TE	intergenic	intergenic	no_peak
1	125570416	125570417	0.26						open_sea	gene_body	DNA	intergenic	intergenic	no_peak
1	125570529	125570530	0.25	3.01199735519e-06	1:125706842:A:T	136313			open_sea	gene_body	DNA	intergenic	intergenic	no_peak
1	125681762	125681763	0						open_sea	gene_body	no_TE	intergenic	intergenic	no_peak
1	125747067	125747068	0.1	8.12146428044e-05	1:125749025:C:A	1958			open_sea	intergenic	no_TE	intergenic	TSS+-1500	no_peak
1	125747412	125747413	0.3						open_sea	intergenic	no_TE	intergenic	TSS+-1500	no_peak
1	125914586	125914587	0.27						open_sea	intergenic	no_TE	intergenic	intergenic	no_peak
1	125914633	125914634	0.36	6.60732952588e-05	1:126047658:G:A	133025	4.97154881631e-10	8:58640543:C:T	open_sea	intergenic	no_TE	intergenic	intergenic	no_peak
1	125969192	125969193	0.23						open_sea	gene_body	SINE	intergenic	TSS+-1500	no_peak
1	126024000	126024001	0.18						open_sea	intergenic	no_TE	intergenic	intergenic	no_peak
1	126041713	126041714	0.26						CGI	gene_body	no_TE	TSS+-1500	TSS+-200	no_peak
1	126061339	126061340	0.07				1.12976173511e-08	20:3557879:G:A	CGI_shores	intergenic	no_TE	intergenic	intergenic	no_peak
1	126173568	126173569	0.34	5.1153620789e-06	1:126184902:C:CT	11334			open_sea	gene_body	LTR	intergenic	intergenic	peak
1	126188000	126188001	0.5						open_sea	gene_body	no_TE	intergenic	intergenic	peak
1	126227976	126227977	0.19						open_sea	gene_body	no_TE	intergenic	intergenic	no_peak
1	126228168	126228169	0.1						open_sea	gene_body	no_TE	intergenic	intergenic	no_peak
1	127184873	127184874	0.38	6.07694089278e-10	1:127230879:T:C	46006			CGI_shores	1st_exon	no_TE	intergenic	TSS+-1500	no_peak
1	127184913	127184914	0.58	2.6761482176e-09	1:126845524:G:T	-339389			CGI_shores	1st_exon	no_TE	intergenic	TSS+-1500	no_peak
1	127184966	127184967	0.19	9.25777291263e-08	1:127230879:T:C	45913			CGI_shores	1st_exon	no_TE	intergenic	TSS+-1500	no_peak
1	127185156	127185157	0.21	1.60447837013e-08	1:127411444:A:G	226288			CGI	1st_exon	no_TE	intergenic	TSS+-200	no_peak
1	127534431	127534432	0.14	2.58375920367e-05	1:127916447:C:G	382016			open_sea	gene_body	no_TE	TSS+-200	TSS+-1500	no_peak
1	127534542	127534543	0.21				1.06524053189e-08	18:64699625:G:A	open_sea	gene_body	no_TE	TSS+-200	TSS+-1500	no_peak
1	127534603	127534604	0.43						open_sea	gene_body	no_TE	TSS+-200	TSS+-1500	no_peak
1	127534606	127534607	0.37						open_sea	gene_body	no_TE	TSS+-200	TSS+-1500	no_peak
1	127534654	127534655	0.32						open_sea	gene_body	no_TE	TSS+-200	TSS+-1500	no_peak
1	127534670	127534671	0.43						open_sea	gene_body	no_TE	TSS+-200	TSS+-1500	no_peak
1	127534702	127534703	0.24						open_sea	gene_body	no_TE	TSS+-200	TSS+-200	no_peak
1	127541690	127541691	0.15						open_sea	gene_body	no_TE	intergenic	intergenic	no_peak
1	127609714	127609715	0.69	1.05220922242e-05	1:128161201:G:T	551487			open_sea	5UTR	no_TE	TSS+-200	TSS+-200	peak
1	127609723	127609724	0.59	1.37189020325e-05	1:128161201:G:T	551478			open_sea	5UTR	no_TE	TSS+-200	TSS+-200	peak
1	127609746	127609747	0.59	2.93537816027e-05	1:128565355:G:A	955609			open_sea	5UTR	no_TE	TSS+-200	TSS+-200	peak
1	127609752	127609753	0.53	2.06601423675e-05	1:127948370:C:CA	338618			open_sea	5UTR	no_TE	TSS+-200	TSS+-200	peak
1	127609757	127609758	0.63	6.88721559526e-05	1:127772569:C:T	162812			open_sea	5UTR	no_TE	TSS+-200	TSS+-200	peak
1	127609773	127609774	0.66	7.48719611346e-05	1:127772569:C:T	162796			open_sea	5UTR	no_TE	TSS+-200	TSS+-200	peak
1	127609818	127609819	0.45	0.000127172424273	1:128161201:G:T	551383			open_sea	5UTR	no_TE	TSS+-200	TSS+-200	peak
1	127609827	127609828	0.42	1.36137531987e-05	1:127948370:C:CA	338543			open_sea	5UTR	no_TE	TSS+-200	TSS+-200	peak
1	127609861	127609862	0.58	9.97168433457e-05	1:127948370:C:CA	338509			open_sea	5UTR	no_TE	TSS+-200	TSS+-200	peak
1	127771531	127771532	0.24	6.07187478532e-05	1:128199571:T:C	428040			CGI_shores	gene_body	no_TE	TSS+-1500	TSS+-1500	no_peak
1	127771548	127771549	0.13						CGI_shores	gene_body	no_TE	TSS+-1500	TSS+-1500	no_peak
1	127771564	127771565	0.32						CGI_shores	gene_body	no_TE	TSS+-1500	TSS+-1500	no_peak
1	127832710	127832711	0.19						open_sea	3UTR	no_TE	intergenic	intergenic	no_peak
1	127862558	127862559	0.49	1.63008534016e-17	1:127873190:C:T	10632			open_sea	gene_body	no_TE	intergenic	TSS+-1500	no_peak
1	127862575	127862576	0.42	4.41745041777e-23	1:127867143:T:C	4568			open_sea	gene_body	no_TE	intergenic	TSS+-1500	no_peak
1	127862589	127862590	0.57	9.18696946649e-24	1:127867143:T:C	4554			open_sea	gene_body	no_TE	intergenic	TSS+-1500	no_peak
1	127889638	127889639	0.55	2.86233058697e-20	1:127847713:A:G	-41925			open_sea	gene_body	no_TE	intergenic	intergenic	peak
1	127889645	127889646	0.45	4.41223519985e-19	1:127847713:A:G	-41932			open_sea	gene_body	no_TE	intergenic	intergenic	peak
1	127889657	127889658	0.52	4.27556326345e-22	1:127847713:A:G	-41944			open_sea	gene_body	no_TE	intergenic	intergenic	peak
1	127889664	127889665	0.65	2.45458400894e-21	1:127847713:A:G	-41951			open_sea	gene_body	no_TE	intergenic	intergenic	peak
1	127889694	127889695	0.63	7.93905958536e-23	1:127834237:G:A	-55457			open_sea	gene_body	no_TE	intergenic	intergenic	peak
1	127891754	127891755	0.08						open_sea	gene_body	SINE	intergenic	intergenic	no_peak
1	127967623	127967624	0						CGI	intergenic	no_TE	TSS+-200	TSS+-200	no_peak
1	127967637	127967638	0.14						CGI	intergenic	no_TE	TSS+-200	TSS+-200	no_peak
1	127967645	127967646	0.05						CGI	intergenic	no_TE	TSS+-200	TSS+-200	no_peak
1	127967660	127967661	0	9.0855204411e-06	1:128090739:G:A	123079			CGI	intergenic	no_TE	TSS+-200	TSS+-200	no_peak
1	127967677	127967678	0	1.10739636231e-06	1:128066190:A:C	98513			CGI	intergenic	no_TE	TSS+-200	TSS+-200	no_peak
1	127968519	127968520	0.16						CGI_shores	intergenic	no_TE	TSS+-1500	TSS+-1500	no_peak
1	127968526	127968527	0.18						CGI_shores	intergenic	no_TE	TSS+-1500	TSS+-1500	no_peak
1	127968575	127968576	0.35	5.55579425451e-05	1:128433341:A:G	464766			CGI_shores	intergenic	no_TE	TSS+-1500	TSS+-1500	no_peak
1	128051473	128051474	0.5						open_sea	intergenic	SINE	intergenic	intergenic	no_peak
1	128123950	128123951	0.36						open_sea	intergenic	LINE	intergenic	intergenic	no_peak
1	128124273	128124274	0.31						open_sea	intergenic	LINE	intergenic	intergenic	no_peak
1	128389341	128389342	0.27	6.67664555811e-07	1:128339705:G:A	-49636			open_sea	gene_body	no_TE	intergenic	intergenic	no_peak
1	128389352	128389353	0						open_sea	gene_body	no_TE	intergenic	intergenic	no_peak
1	128389374	128389375	0	0.000109105492763	1:128180824:C:A	-208550			open_sea	gene_body	no_TE	intergenic	intergenic	no_peak
1	128389391	128389392	0.03	5.57859385744e-06	1:128311425:C:T	-77966			open_sea	gene_body	no_TE	intergenic	intergenic	no_peak
1	128389427	128389428	0.1	0.000108835353267	1:128161201:G:T	-228226			open_sea	gene_body	no_TE	intergenic	intergenic	no_peak
1	128389463	128389464	0.17	6.60732599977e-05	1:128407695:T:G	18232			open_sea	gene_body	no_TE	intergenic	intergenic	no_peak
1	128389474	128389475	0.07	6.33292345427e-05	1:128311425:C:T	-78049			open_sea	gene_body	no_TE	intergenic	intergenic	no_peak
1	128389519	128389520	0.12	4.83257347453e-06	1:128179600:G:T	-209919			open_sea	gene_body	no_TE	intergenic	intergenic	no_peak
1	128389589	128389590	0	6.83061897038e-06	1:128311648:C:T	-77941			open_sea	gene_body	no_TE	intergenic	intergenic	no_peak
1	128389625	128389626	0.21	3.05662858163e-05	1:128311425:C:T	-78200			open_sea	gene_body	no_TE	intergenic	intergenic	no_peak
1	128482470	128482471	0.29	0.000100244221992	1:128191241:G:A	-291229			open_sea	gene_body	no_TE	intergenic	TSS+-200	no_peak
1	128482546	128482547	0.28						open_sea	gene_body	no_TE	intergenic	TSS+-1500	no_peak
1	128482576	128482577	0.33						open_sea	gene_body	no_TE	intergenic	TSS+-1500	no_peak
1	128482589	128482590	0.58						open_sea	gene_body	no_TE	intergenic	TSS+-1500	no_peak
1	128482594	128482595	0.38						open_sea	gene_body	no_TE	intergenic	TSS+-1500	no_peak
1	128503152	128503153	0	4.70131377372e-05	1:128439650:A:AG	-63502			open_sea	gene_body	no_TE	intergenic	intergenic	no_peak
1	128548447	128548448	0.35	2.03186316456e-05	1:128532951:A:C	-15496			open_sea	gene_body	LINE	intergenic	intergenic	no_peak
1	128559931	128559932	0.17						open_sea	gene_body	no_TE	intergenic	intergenic	no_peak
1	128560006	128560007	0.36						open_sea	gene_body	no_TE	intergenic	intergenic	no_peak
1	128560070	128560071	0.21						open_sea	gene_body	no_TE	intergenic	intergenic	no_peak
1	128561576	128561577	0.29						open_sea	gene_body	no_TE	intergenic	intergenic	no_peak
1	128561619	128561620	0.14						open_sea	gene_body	no_TE	intergenic	intergenic	no_peak
1	128561625	128561626	0.15						open_sea	gene_body	no_TE	intergenic	intergenic	no_peak
1	129002580	129002581	0.33						open_sea	gene_body	no_TE	intergenic	intergenic	no_peak
1	129085090	129085091	0.33						open_sea	gene_body	no_TE	intergenic	intergenic	no_peak
1	129085110	129085111	0.57						open_sea	gene_body	no_TE	intergenic	intergenic	no_peak
1	129085214	129085215	0.26						open_sea	gene_body	no_TE	intergenic	intergenic	no_peak
1	129085385	129085386	0.37						open_sea	gene_body	LTR	intergenic	intergenic	no_peak
1	129086508	129086509	0.53						open_sea	gene_body	no_TE	intergenic	intergenic	no_peak
1	129300489	129300490	0.54	4.22490940501e-06	1:128904784:C:T	-395705			open_sea	intergenic	LTR	intergenic	intergenic	no_peak
1	129300505	129300506	0.44	4.51786612246e-05	1:128904784:C:T	-395721			open_sea	intergenic	LTR	intergenic	intergenic	no_peak
1	129300561	129300562	0.49	0.000128938078703	1:130204659:G:A	904098			open_sea	intergenic	LTR	intergenic	intergenic	no_peak
1	129774629	129774630	0						open_sea	1st_exon	no_TE	intergenic	TSS+-1500	no_peak
1	129819634	129819635	0.78						open_sea	gene_body	no_TE	intergenic	intergenic	peak
1	129861308	129861309	0.47						open_sea	intergenic	no_TE	intergenic	intergenic	no_peak
1	129861382	129861383	0.43						open_sea	intergenic	no_TE	intergenic	intergenic	no_peak
1	129936334	129936335	0.54				1.19807428021e-08	7:22288806:C:G	open_sea	intergenic	no_TE	intergenic	intergenic	no_peak
1	129946345	129946346	0.12	9.66801674289e-06	1:129997789:T:C	51444			open_sea	intergenic	LINE	intergenic	intergenic	no_peak
1	129963744	129963745	0.1	3.3965348143e-07	1:129772380:T:C	-191364			open_sea	intergenic	LTR	intergenic	intergenic	no_peak
1	129983568	129983569	0						open_sea	intergenic	no_TE	intergenic	intergenic	no_peak
1	130093167	130093168	0.19	7.79266305693e-05	1:129367518:T:G	-725649			open_sea	intergenic	no_TE	intergenic	TSS+-1500	no_peak
1	130093360	130093361	0.21	7.54630647402e-06	1:129694196:T:C	-399164			open_sea	intergenic	no_TE	intergenic	TSS+-1500	no_peak
1	130183664	130183665	0.08						CGI_shores	intergenic	no_TE	intergenic	TSS+-1500	no_peak
1	130183766	130183767	0.16						CGI_shores	intergenic	no_TE	intergenic	TSS+-1500	no_peak
1	130188715	130188716	0						CGI_shores	intergenic	no_TE	intergenic	intergenic	no_peak
1	130188729	130188730	0						CGI_shores	intergenic	no_TE	intergenic	intergenic	no_peak
1	130192460	130192461	0						CGI	intergenic	no_TE	intergenic	intergenic	no_peak
1	130192465	130192466	0						CGI	intergenic	no_TE	intergenic	intergenic	no_peak
1	130192515	130192516	0.34						CGI	intergenic	no_TE	intergenic	intergenic	no_peak
1	130192647	130192648	0.4						CGI	intergenic	no_TE	intergenic	intergenic	no_peak
1	130192663	130192664	0.24	6.02576115176e-06	1:130792677:A:G	600014			CGI	intergenic	no_TE	intergenic	intergenic	no_peak
1	130192752	130192753	0.35						CGI	intergenic	no_TE	intergenic	intergenic	no_peak
1	130192798	130192799	0.43						CGI	intergenic	no_TE	intergenic	intergenic	no_peak
1	130192806	130192807	0.37						CGI	intergenic	no_TE	intergenic	intergenic	no_peak
1	130192810	130192811	0.39						CGI	intergenic	no_TE	intergenic	intergenic	no_peak
1	130192880	130192881	0.51						CGI	intergenic	no_TE	intergenic	intergenic	no_peak
1	130192916	130192917	0.15						CGI	intergenic	no_TE	intergenic	intergenic	no_peak
1	130192918	130192919	0.33						CGI	intergenic	no_TE	intergenic	intergenic	no_peak
1	130192924	130192925	0.13						CGI	intergenic	no_TE	intergenic	intergenic	no_peak
1	130192973	130192974	0.39						CGI	intergenic	no_TE	intergenic	intergenic	no_peak
1	130193015	130193016	0.16						CGI	intergenic	no_TE	intergenic	intergenic	no_peak
1	130193132	130193133	0.26						CGI	intergenic	no_TE	intergenic	intergenic	no_peak
1	130193602	130193603	0.29						CGI	intergenic	no_TE	intergenic	intergenic	no_peak
1	130193605	130193606	0.24						CGI	intergenic	no_TE	intergenic	intergenic	no_peak
1	130193624	130193625	0.3	9.97168433457e-05	1:131138022:G:A	944398			CGI	intergenic	no_TE	intergenic	intergenic	no_peak
1	130193642	130193643	0.37	8.12146428044e-05	1:131138022:G:A	944380			CGI	intergenic	no_TE	intergenic	intergenic	no_peak
1	130193647	130193648	0.3						CGI	intergenic	no_TE	intergenic	intergenic	no_peak
1	130193649	130193650	0.33						CGI	intergenic	no_TE	intergenic	intergenic	no_peak
1	130193658	130193659	0.3						CGI	intergenic	no_TE	intergenic	intergenic	no_peak
1	130193686	130193687	0.48						CGI	intergenic	no_TE	intergenic	intergenic	no_peak
1	130193693	130193694	0.5						CGI	intergenic	no_TE	intergenic	intergenic	no_peak
1	130193702	130193703	0.65						CGI	intergenic	no_TE	intergenic	intergenic	no_peak
1	130193706	130193707	0.64						CGI	intergenic	no_TE	intergenic	intergenic	no_peak
1	130193733	130193734	0.58				7.36153543107e-09	3:16776061:T:C	CGI	intergenic	no_TE	intergenic	intergenic	no_peak
1	130193778	130193779	0.57						CGI	intergenic	no_TE	intergenic	intergenic	no_peak
1	130194501	130194502	0.13						CGI	intergenic	no_TE	intergenic	intergenic	no_peak
1	130194511	130194512	0.2						CGI	intergenic	no_TE	intergenic	intergenic	no_peak
1	130249837	130249838	0.1						open_sea	intergenic	no_TE	intergenic	intergenic	no_peak
1	130277992	130277993	0.35						open_sea	intergenic	no_TE	intergenic	intergenic	no_peak
1	130278005	130278006	0.3						open_sea	intergenic	no_TE	intergenic	intergenic	no_peak
1	130713974	130713975	0.29						open_sea	gene_body	no_TE	intergenic	intergenic	no_peak
1	130802169	130802170	0.55	3.45166463067e-23	1:130448695:A:C	-353474			open_sea	gene_body	no_TE	intergenic	TSS+-200	peak
1	130802177	130802178	0.45	5.66668870098e-26	1:130448695:A:C	-353482			open_sea	gene_body	no_TE	intergenic	TSS+-200	peak
1	130802188	130802189	0.45	7.30008162344e-22	1:130448695:A:C	-353493			open_sea	gene_body	no_TE	intergenic	TSS+-200	peak
1	130802190	130802191	0.31	3.07638446185e-22	1:130448695:A:C	-353495			open_sea	gene_body	no_TE	intergenic	TSS+-200	peak
1	130802238	130802239	0.57	4.36523873692e-20	1:130448695:A:C	-353543			open_sea	gene_body	no_TE	intergenic	TSS+-200	peak
1	130802242	130802243	0.55	6.26311447027e-19	1:130448695:A:C	-353547			open_sea	gene_body	no_TE	intergenic	TSS+-200	peak
1	130802248	130802249	0.47	1.2643102171e-22	1:130448695:A:C	-353553			open_sea	gene_body	no_TE	intergenic	TSS+-200	peak
1	130802265	130802266	0.49	1.40439047864e-20	1:130797759:G:A	-4506			open_sea	gene_body	no_TE	intergenic	TSS+-200	peak
1	130802274	130802275	0.12	1.28782395728e-11	1:130448695:A:C	-353579			open_sea	gene_body	no_TE	intergenic	TSS+-200	peak
1	130802299	130802300	0.44	2.01715464376e-18	1:130448695:A:C	-353604			open_sea	gene_body	no_TE	intergenic	TSS+-200	peak
1	130802355	130802356	0.52	3.13292383813e-23	1:130448695:A:C	-353660			open_sea	gene_body	no_TE	intergenic	TSS+-200	peak
1	130802385	130802386	0.47	3.06989606327e-21	1:130448695:A:C	-353690			open_sea	gene_body	no_TE	intergenic	TSS+-200	peak
1	130802409	130802410	0.55	2.15043415731e-14	1:130797759:G:A	-4650			open_sea	gene_body	no_TE	intergenic	TSS+-200	peak
1	130802422	130802423	0.66	3.79694052779e-27	1:130797759:G:A	-4663			open_sea	gene_body	no_TE	intergenic	TSS+-200	peak
1	130814348	130814349	0.08						open_sea	gene_body	no_TE	intergenic	TSS+-200	no_peak
1	130814410	130814411	0.13						open_sea	gene_body	no_TE	intergenic	TSS+-200	peak
1	130814414	130814415	0.08						open_sea	gene_body	no_TE	intergenic	TSS+-200	peak
1	130814440	130814441	0						open_sea	gene_body	no_TE	intergenic	TSS+-200	peak
1	131016006	131016007	0.23						CGI_shores	gene_body	no_TE	TSS+-1500	TSS+-1500	no_peak
1	131131495	131131496	0.25	6.83269774808e-07	1:131131521:T:C	26			open_sea	1st_exon	no_TE	intergenic	TSS+-200	no_peak
1	131131502	131131503	0.41	3.6350157262e-09	1:131131521:T:C	19			open_sea	1st_exon	no_TE	intergenic	TSS+-200	no_peak
1	131131526	131131527	0	8.74763830523e-10	1:131131521:T:C	-5			open_sea	1st_exon	no_TE	intergenic	TSS+-200	no_peak
1	131131534	131131535	0.06	1.85379038363e-09	1:130380456:A:G	-751078	1.20820484855e-08	21:19049382:A:AG	open_sea	1st_exon	no_TE	intergenic	TSS+-200	no_peak
1	131131562	131131563	0.1	3.43371907091e-09	1:131131521:T:C	-41			open_sea	1st_exon	no_TE	intergenic	TSS+-200	no_peak
1	131131569	131131570	0.17	3.42107731113e-09	1:130908009:G:C	-223560			open_sea	1st_exon	no_TE	intergenic	TSS+-200	no_peak
1	131131739	131131740	0.17	1.23928788783e-17	1:131131521:T:C	-218			open_sea	5UTR	no_TE	intergenic	TSS+-200	no_peak
1	131131770	131131771	0.37	7.50200528545e-22	1:131131521:T:C	-249			open_sea	5UTR	no_TE	intergenic	TSS+-200	no_peak
1	131131898	131131899	0.21	4.27532049549e-14	1:131131521:T:C	-377			open_sea	TSS200	no_TE	intergenic	TSS+-200	no_peak
1	131132481	131132482	0						open_sea	TSS1500	no_TE	intergenic	TSS+-1500	no_peak
1	131132502	131132503	0						open_sea	TSS1500	no_TE	intergenic	TSS+-1500	no_peak
1	131228310	131228311	0.19						open_sea	intergenic	LINE	intergenic	intergenic	no_peak
1	131228476	131228477	0.58	0.000113387025069	1:131871376:C:T	642900			open_sea	intergenic	LINE	intergenic	intergenic	no_peak
1	131228507	131228508	0.26						open_sea	intergenic	LINE	intergenic	intergenic	no_peak
1	131228585	131228586	0.22						open_sea	intergenic	LINE	intergenic	intergenic	no_peak
1	131228595	131228596	0.17						open_sea	intergenic	LINE	intergenic	intergenic	no_peak
1	131367647	131367648	0.27						CGI	intergenic	no_TE	intergenic	TSS+-1500	no_peak
1	131367663	131367664	0.25	3.49496013885e-07	1:131502839:G:A	135176			CGI	intergenic	no_TE	intergenic	TSS+-1500	no_peak
1	131367704	131367705	0.3	9.5238311797e-07	1:131527960:A:C	160256			CGI	intergenic	no_TE	intergenic	TSS+-1500	no_peak
1	131371764	131371765	0.12						CGI	intergenic	no_TE	intergenic	intergenic	no_peak
1	131371767	131371768	0.28						CGI	intergenic	no_TE	intergenic	intergenic	no_peak
1	131371841	131371842	0.05						CGI	intergenic	no_TE	intergenic	intergenic	no_peak
1	131371872	131371873	0.38						CGI	intergenic	no_TE	intergenic	intergenic	no_peak
1	131371883	131371884	0.38						CGI	intergenic	no_TE	intergenic	intergenic	no_peak
1	131375202	131375203	0.37	1.53756180148e-05	1:131748492:C:G	373290	3.14751735855e-09	3:31842512:T:C	CGI_shores	intergenic	no_TE	intergenic	intergenic	no_peak
1	131377013	131377014	0.3						CGI_shelves	intergenic	no_TE	intergenic	intergenic	no_peak
1	131377015	131377016	0.37	2.49597186794e-05	1:131138022:G:A	-238993			CGI_shelves	intergenic	no_TE	intergenic	intergenic	no_peak
1	131377027	131377028	0.32						CGI_shelves	intergenic	no_TE	intergenic	intergenic	no_peak
1	131377037	131377038	0.26						CGI_shelves	intergenic	no_TE	intergenic	intergenic	no_peak
1	131377046	131377047	0.36						CGI_shelves	intergenic	no_TE	intergenic	intergenic	no_peak
1	131377065	131377066	0.19						CGI_shelves	intergenic	no_TE	intergenic	intergenic	no_peak
1	131377093	131377094	0.19						CGI_shelves	intergenic	no_TE	intergenic	intergenic	no_peak
1	131377118	131377119	0.5						CGI_shelves	intergenic	no_TE	intergenic	intergenic	no_peak
1	131377131	131377132	0.48	6.06928108163e-05	1:131373784:A:G	-3347			CGI_shelves	intergenic	no_TE	intergenic	intergenic	no_peak
1	131377168	131377169	0.31	2.35851130039e-05	1:131373784:A:G	-3384			CGI_shelves	intergenic	no_TE	intergenic	intergenic	no_peak
1	131377197	131377198	0.2						CGI_shelves	intergenic	no_TE	intergenic	intergenic	no_peak
1	131904523	131904524	0.21				1.67916938611e-10	13:70589084:G:T	open_sea	intergenic	no_TE	intergenic	intergenic	no_peak
1	131904542	131904543	0.08						open_sea	intergenic	no_TE	intergenic	intergenic	no_peak
1	131904753	131904754	0.05						open_sea	intergenic	no_TE	intergenic	intergenic	no_peak
1	132083884	132083885	1	3.0066004561e-34	1:131989747:C:T	-94137			open_sea	intergenic	SINE	intergenic	intergenic	no_peak
1	132084006	132084007	0.83	8.40158156347e-31	1:131989747:C:T	-94259			open_sea	intergenic	SINE	intergenic	intergenic	no_peak
1	132148573	132148574	0.34						open_sea	gene_body	no_TE	intergenic	intergenic	no_peak
1	132148579	132148580	0.24						open_sea	gene_body	no_TE	intergenic	intergenic	no_peak
1	132148613	132148614	0.28						open_sea	gene_body	no_TE	intergenic	intergenic	no_peak
1	132148711	132148712	0.29						open_sea	gene_body	no_TE	intergenic	intergenic	peak
1	132148742	132148743	0						open_sea	gene_body	no_TE	intergenic	intergenic	peak
1	132150458	132150459	0	6.52388714471e-06	1:132120606:G:A	-29852			open_sea	TSS200	SINE	intergenic	intergenic	no_peak
1	132421682	132421683	0.4						CGI_shores	gene_body	LINE	TSS+-1500	intergenic	no_peak
1	132421713	132421714	0.74						CGI_shores	gene_body	LINE	TSS+-1500	intergenic	no_peak
1	133056420	133056421	0.15						open_sea	intergenic	SINE	intergenic	intergenic	no_peak
1	133056471	133056472	0.09						open_sea	intergenic	SINE	intergenic	intergenic	no_peak
1	133056494	133056495	0.07						open_sea	intergenic	SINE	intergenic	intergenic	no_peak
1	133272830	133272831	0.5						open_sea	gene_body	SINE	intergenic	intergenic	no_peak
1	133272884	133272885	0.37						open_sea	gene_body	SINE	intergenic	intergenic	no_peak
1	133398774	133398775	0.27						open_sea	intergenic	LTR	intergenic	intergenic	no_peak
1	133508719	133508720	0						open_sea	intergenic	no_TE	intergenic	intergenic	no_peak
1	133944018	133944019	0.13	1.20424708917e-09	1:133918425:A:G	-25593			open_sea	intergenic	no_TE	intergenic	intergenic	no_peak
1	133944022	133944023	0.48	2.80224776259e-13	1:133913182:C:T	-30840			open_sea	intergenic	no_TE	intergenic	intergenic	no_peak
1	133944065	133944066	0.36	1.93202987556e-10	1:133913182:C:T	-30883			open_sea	intergenic	no_TE	intergenic	intergenic	no_peak
1	133944085	133944086	0.23	1.48349830134e-11	1:133913182:C:T	-30903			open_sea	intergenic	no_TE	intergenic	intergenic	no_peak
1	134093482	134093483	0.21						open_sea	gene_body	no_TE	intergenic	TSS+-200	no_peak
1	134248073	134248074	0.13						open_sea	gene_body	no_TE	intergenic	intergenic	no_peak
1	134343716	134343717	0.15						open_sea	gene_body	LINE	intergenic	intergenic	no_peak
1	134448365	134448366	0.77						open_sea	gene_body	no_TE	intergenic	intergenic	no_peak
1	134453650	134453651	0.33						open_sea	gene_body	no_TE	intergenic	intergenic	no_peak
1	134453742	134453743	0.46						open_sea	gene_body	no_TE	intergenic	intergenic	no_peak
1	134464048	134464049	0.28						open_sea	gene_body	no_TE	intergenic	intergenic	no_peak
1	134464090	134464091	0.01						open_sea	gene_body	no_TE	intergenic	intergenic	no_peak
1	134483644	134483645	0.44						open_sea	gene_body	no_TE	intergenic	intergenic	no_peak
1	134483667	134483668	0.52						open_sea	gene_body	no_TE	intergenic	intergenic	no_peak
1	134538737	134538738	0.2				4.11579151769e-09	28:14047246:G:C	open_sea	gene_body	no_TE	intergenic	intergenic	no_peak
1	134538762	134538763	0.04						open_sea	gene_body	no_TE	intergenic	intergenic	no_peak
1	134538882	134538883	0.13						open_sea	gene_body	no_TE	intergenic	intergenic	no_peak
1	134618756	134618757	0.2	9.42330882379e-06	1:134839117:T:C	220361			open_sea	intergenic	no_TE	intergenic	intergenic	no_peak
1	134618792	134618793	0.15	2.23519786642e-05	1:134839117:T:C	220325			open_sea	intergenic	no_TE	intergenic	intergenic	no_peak
1	134619645	134619646	0.1						open_sea	intergenic	no_TE	intergenic	intergenic	no_peak
1	134693834	134693835	0.28						open_sea	intergenic	no_TE	intergenic	intergenic	no_peak
1	134741792	134741793	0.06						CGI	gene_body	no_TE	intergenic	intergenic	no_peak
1	134741838	134741839	0						CGI	gene_body	no_TE	intergenic	intergenic	no_peak
1	134749302	134749303	0.39	3.53719068876e-06	1:134740481:C:T	-8821			open_sea	intergenic	SINE	intergenic	intergenic	no_peak
1	134749313	134749314	0.33	1.57263482186e-07	1:134740481:C:T	-8832			open_sea	intergenic	SINE	intergenic	intergenic	no_peak
1	134891228	134891229	0.72						open_sea	intergenic	no_TE	intergenic	intergenic	peak
1	134905953	134905954	0.21						CGI	intergenic	no_TE	intergenic	intergenic	no_peak
1	134938578	134938579	0.17						open_sea	intergenic	no_TE	intergenic	intergenic	no_peak
1	134949341	134949342	0.29						CGI_shores	gene_body	no_TE	TSS+-1500	TSS+-1500	no_peak
1	134957769	134957770	0.2						CGI_shelves	gene_body	no_TE	intergenic	intergenic	peak
1	134957775	134957776	0.09						CGI_shelves	gene_body	no_TE	intergenic	intergenic	peak
1	134957827	134957828	0.06						CGI_shelves	gene_body	no_TE	intergenic	intergenic	peak
1	134957832	134957833	0						CGI_shelves	gene_body	no_TE	intergenic	intergenic	peak
1	134957835	134957836	0.08						CGI_shelves	gene_body	no_TE	intergenic	intergenic	peak
1	134957851	134957852	0.36						CGI_shelves	gene_body	no_TE	intergenic	intergenic	peak
1	134982009	134982010	0						open_sea	intergenic	no_TE	intergenic	intergenic	no_peak
1	135015374	135015375	0.02						open_sea	intergenic	no_TE	intergenic	intergenic	no_peak
1	135015381	135015382	0.15						open_sea	intergenic	no_TE	intergenic	intergenic	no_peak
1	135015392	135015393	0.14						open_sea	intergenic	no_TE	intergenic	intergenic	no_peak
1	135015413	135015414	0.07						open_sea	intergenic	no_TE	intergenic	intergenic	no_peak
1	135015465	135015466	0.11						open_sea	intergenic	no_TE	intergenic	intergenic	no_peak
1	135195070	135195071	0.28				5.91409324292e-09	4:36596637:T:C	open_sea	intergenic	LTR	intergenic	intergenic	no_peak
1	135195183	135195184	0.34						open_sea	intergenic	LTR	intergenic	intergenic	no_peak
1	135302259	135302260	0.38	1.04322440942e-05	1:136112126:C:T	809867			open_sea	intergenic	no_TE	intergenic	intergenic	no_peak
1	135302341	135302342	0.26	5.57290260141e-05	1:136211261:A:G	908920			open_sea	intergenic	no_TE	intergenic	intergenic	no_peak
1	135317031	135317032	0						open_sea	intergenic	no_TE	intergenic	intergenic	no_peak
1	135352527	135352528	0.19	2.41674279772e-05	1:134432800:G:T	-919727			open_sea	gene_body	SINE	TSS+-1500	TSS+-1500	no_peak
1	135368587	135368588	0.11						open_sea	gene_body	LINE	intergenic	intergenic	no_peak
1	135403631	135403632	0.03				1.12976173511e-08	7:3945572:T:C	open_sea	gene_body	no_TE	intergenic	intergenic	no_peak
1	135410172	135410173	0.16						open_sea	gene_body	no_TE	TSS+-200	intergenic	no_peak
1	135413559	135413560	0.18						open_sea	gene_body	no_TE	intergenic	intergenic	peak
1	135424247	135424248	0.16						open_sea	intergenic	no_TE	intergenic	intergenic	no_peak
1	135494106	135494107	0.23	2.80224776259e-13	1:135488500:C:T	-5606			open_sea	gene_body	no_TE	intergenic	TSS+-1500	no_peak
1	135523266	135523267	0	9.45516232537e-08	1:135332577:C:A	-190689			open_sea	gene_body	no_TE	intergenic	TSS+-1500	peak
1	135523363	135523364	0.05	0.000100244221992	1:136222287:T:C	698924			open_sea	gene_body	no_TE	intergenic	TSS+-200	peak
1	135662750	135662751	0.44	4.36238756609e-08	1:135818763:A:T	156013			open_sea	gene_body	no_TE	intergenic	intergenic	no_peak
1	135662893	135662894	0.25	7.87366421415e-08	1:135818763:A:T	155870			open_sea	gene_body	no_TE	intergenic	intergenic	no_peak
1	135700442	135700443	0.52						open_sea	intergenic	LINE	intergenic	intergenic	peak
1	135700762	135700763	0.58						open_sea	intergenic	LINE	intergenic	intergenic	peak
1	135700764	135700765	0.25						open_sea	intergenic	LINE	intergenic	intergenic	peak
1	135700839	135700840	0.34						open_sea	intergenic	LINE	intergenic	intergenic	peak
1	135700895	135700896	0.25						open_sea	intergenic	LINE	intergenic	intergenic	peak
1	135700941	135700942	0.39						open_sea	intergenic	LINE	intergenic	intergenic	peak
1	135700950	135700951	0.46						open_sea	intergenic	LINE	intergenic	intergenic	peak
1	135700977	135700978	0.5						open_sea	intergenic	LINE	intergenic	intergenic	peak
1	135700981	135700982	0.37						open_sea	intergenic	LINE	intergenic	intergenic	peak
1	135713141	135713142	0.06						open_sea	intergenic	no_TE	intergenic	intergenic	no_peak
[truncated: 164,987 more rows]

## Sheet: Supplementary Table 5
Supplementary Table 5: BLASTN results for regions retrieved from the reference genome (ARS-UCD1.2) to an other genome assembly (accession number = PRJNA668863, breed Holstein-Friesian) and filtered out for trans-meQTL analyses.
Mapping on the reference genome					Blast_results
BTA	pos_start	pos_stop	length (bp)	type	BTA	pos_start	pos_end	max_score	total_score	query_cover	E_value	identity (%)	accession	description
8	84515998	84516078	80	CpGs	2	97845064	97845143	148	148	1	2e-34	100.00%	CM038080.1	Bos taurus isolate LICNZHF1 breed Holstein-Friesian chromosome 2, whole genome shotgun sequence
					2	97845064	97845143	148	148	1	2e-34	100.00%	JAJQWL010000002.1	Bos taurus breed Holstein-Friesian isolate LICNZHF1 chromosome 2, whole genome shotgun sequence
					8	84269492	84269571	148	148	1	2e-34	100.00%	CM038086.1	Bos taurus isolate LICNZHF1 breed Holstein-Friesian chromosome 8, whole genome shotgun sequence
					8	84269492	84269571	148	148	1	2e-34	100.00%	JAJQWL010000008.1	Bos taurus breed Holstein-Friesian isolate LICNZHF1 chromosome 8, whole genome shotgun sequence
11	63902937	63903033	96	CpGs	5	31677940	31678035	172	345	1	2e-41	98.96%	CM038083.1	Bos taurus isolate LICNZHF1 breed Holstein-Friesian chromosome 5, whole genome shotgun sequence
					5	31677940	31678035	172	345	1	2e-41	98.96%	JAJQWL010000005.1	Bos taurus breed Holstein-Friesian isolate LICNZHF1 chromosome 5, whole genome shotgun sequence
					11	63598136	63598231	167	167	1	8e-40	97.92%	CM038089.1	Bos taurus isolate LICNZHF1 breed Holstein-Friesian chromosome 11, whole genome shotgun sequence
					11	63598136	63598231	167	167	1	8e-40	97.92%	JAJQWL010000011.1	Bos taurus breed Holstein-Friesian isolate LICNZHF1 chromosome 11, whole genome shotgun sequence
26	25579269	25775582	196313	SNPs	26	50894035	50952234	1.060e+05	1.307e+07	1	0.0	99.56%	CM038104.1	Bos taurus isolate LICNZHF1 breed Holstein-Friesian chromosome 26, whole genome shotgun sequence
					26	50894035	50952234	1.060e+05	2.472e+06	1	0.0	99.56%	JAJQWL010000026.1	Bos taurus breed Holstein-Friesian isolate LICNZHF1 chromosome 26, whole genome shotgun sequence
26	25560820	25738606	177786	CpGs	26	51033241	51108700	1.384e+05	1.304e+07	1	0.0	99.77%	CM038104.1	Bos taurus isolate LICNZHF1 breed Holstein-Friesian chromosome 26, whole genome shotgun sequence
					26	51033241	51108700	1.384e+05	2.438e+06	1	0.0	99.77%	JAJQWL010000026.1	Bos taurus breed Holstein-Friesian isolate LICNZHF1 chromosome 26, whole genome shotgun sequence
21	33025538	33026179	641	CpGs	28	2793472	2794112	1184	16768	1	0.0	100.00%	CM038106.1	Bos taurus isolate LICNZHF1 breed Holstein-Friesian chromosome 28, whole genome shotgun sequence
					28	2793472	2794112	1184	16768	1	0.0	100.00%	JAJQWL010000028.1	Bos taurus breed Holstein-Friesian isolate LICNZHF1 chromosome 28, whole genome shotgun sequence
11	82950032	82950320	288	CpGs	29	50288111	50288398	532	532	1	2e-149	100.00%	CM038107.1	Bos taurus isolate LICNZHF1 breed Holstein-Friesian chromosome 29, whole genome shotgun sequence
					29	50288111	50288398	532	532	1	3e-149	100.00%	JAJQWL010000029.1	Bos taurus breed Holstein-Friesian isolate LICNZHF1 chromosome 29, whole genome shotgun sequence
11	82843103	82957265	114162	CpGs	29	50339201	50385088	84313	1.235e+07	0.92	0.0	99.83%	CM038107.1	Bos taurus isolate LICNZHF1 breed Holstein-Friesian chromosome 29, whole genome shotgun sequence
					29	50339201	50385088	84313	2.153e+06	0.91	0.0	99.83%	JAJQWL010000029.1	Bos taurus breed Holstein-Friesian isolate LICNZHF1 chromosome 29, whole genome shotgun sequence
10	144224469	144224915	446	CpGs	1	143712375	143712820	824	824	1	0.0	100.00%	CM038079.1	Bos taurus isolate LICNZHF1 breed Holstein-Friesian chromosome 1, whole genome shotgun sequence
					1	143712375	143712820	824	824	1	0.0	100.00%	JAJQWL010000001.1	Bos taurus breed Holstein-Friesian isolate LICNZHF1 chromosome 1, whole genome shotgun sequence
					3	60741812	60742257	808	808	1	0.0	99.33%	CM038081.1	Bos taurus isolate LICNZHF1 breed Holstein-Friesian chromosome 3, whole genome shotgun sequence
					3	60741812	60742257	808	808	1	0.0	99.33%	JAJQWL010000003.1	Bos taurus breed Holstein-Friesian isolate LICNZHF1 chromosome 3, whole genome shotgun sequence
6	109754016	109754081	65	CpGs	5	108443819	108443883	121	121	1	3e-26	100.00%	CM038083.1	Bos taurus isolate LICNZHF1 breed Holstein-Friesian chromosome 5, whole genome shotgun sequence
					5	108443819	108443883	121	121	1	4e-26	100.00%	JAJQWL010000005.1	Bos taurus breed Holstein-Friesian isolate LICNZHF1 chromosome 5, whole genome shotgun sequence
					8	38203914	38203978	115	115	1	2e-24	98.46%	CM038086.1	Bos taurus isolate LICNZHF1 breed Holstein-Friesian chromosome 8, whole genome shotgun sequence
					8	38203914	38203978	115	115	1	2e-24	98.46%	JAJQWL010000008.1	Bos taurus breed Holstein-Friesian isolate LICNZHF1 chromosome 8, whole genome shotgun sequence
1	158083344	158083444	100	SNP	23	31109177	31109276	174	174	1	5e-42	98.00%	CM038101.1	Bos taurus isolate LICNZHF1 breed Holstein-Friesian chromosome 23, whole genome shotgun sequence
					23	31109177	31109276	174	174	1	5e-42	98.00%	JAJQWL010000023.1	Bos taurus breed Holstein-Friesian isolate LICNZHF1 chromosome 23, whole genome shotgun sequence
19	42491653	42491743	90	CpGs	19	42548102	42548191	167	167	1	7e-40	100.00%	CM038097.1	Bos taurus isolate LICNZHF1 breed Holstein-Friesian chromosome 19, whole genome shotgun sequence
					19	42548102	42548191	167	167	1	7e-40	100.00%	JAJQWL010000019.1	Bos taurus breed Holstein-Friesian isolate LICNZHF1 chromosome 19, whole genome shotgun sequence
					7	30110939	30111028	161	161	1	3e-38	98.89%	CM038085.1	Bos taurus isolate LICNZHF1 breed Holstein-Friesian chromosome 7, whole genome shotgun sequence
					7	30110939	30111028	161	161	1	3e-38	98.89%	JAJQWL010000007.1	Bos taurus breed Holstein-Friesian isolate LICNZHF1 chromosome 7, whole genome shotgun sequence
13	63490435	63490489	54	CpGs	13	62875622	62875675	100	100	1	3e-20	100.00%	CM038091.1	Bos taurus isolate LICNZHF1 breed Holstein-Friesian chromosome 13, whole genome shotgun sequence
					13	62875622	62875675	100	100	1	3e-20	100.00%	JAJQWL010000013.1	Bos taurus breed Holstein-Friesian isolate LICNZHF1 chromosome 13, whole genome shotgun sequence
					18	44779123	44779176	100	100	1	3e-20	100.00%	CM038096.1	Bos taurus isolate LICNZHF1 breed Holstein-Friesian chromosome 18, whole genome shotgun sequence
					18	44779123	44779176	100	100	1	3e-20	100.00%	JAJQWL010000018.1	Bos taurus breed Holstein-Friesian isolate LICNZHF1 chromosome 18, whole genome shotgun sequence

## Sheet: Supplementary Table 6
Supplementary Table 6: Odds ratios and 95% confidence intervals for independant cis-CpGs, independant trans-CpGs and their corresponding top cis-SNPs and top trans-SNPs for several annotations (CGI_landscape: derived from UCSC genome browser (“cpgIslandExt” table); genomic_annotations: derived from Ensembl v112; transposable_elements: UCSC genome browser (“RepeatMasker” table); CAGE and CAGE_test…
database_origine	enrichment_group	type_of_association	annotation_group	annotation_feature	Odds_ratio	95% CI lower bound	95% CI upper bound
common annotation databases	CpG_with_meQTL	cis	CGI_landscape	CGI	0.98	0.95	1.00
	CpG_with_meQTL	cis	CGI_landscape	CGI_shelves	0.76	0.72	0.80
	CpG_with_meQTL	cis	CGI_landscape	CGI_shores	0.93	0.91	0.95
	CpG_with_meQTL	cis	CGI_landscape	open_sea	1.16	1.13	1.19
	CpG_with_meQTL	cis	genomic_annotations	1st_exon	0.97	0.91	1.05
	CpG_with_meQTL	cis	genomic_annotations	3UTR	0.95	0.89	1.01
	CpG_with_meQTL	cis	genomic_annotations	5UTR	0.99	0.89	1.11
	CpG_with_meQTL	cis	genomic_annotations	gene_body	0.90	0.88	0.93
	CpG_with_meQTL	cis	genomic_annotations	intergenic	1.20	1.16	1.23
	CpG_with_meQTL	cis	genomic_annotations	TSS1500	0.89	0.85	0.94
	CpG_with_meQTL	cis	genomic_annotations	TSS200	0.95	0.86	1.04
	CpG_with_meQTL	cis	transposable_elements	DNA	1.21	1.03	1.47
	CpG_with_meQTL	cis	transposable_elements	LINE	1.17	1.10	1.25
	CpG_with_meQTL	cis	transposable_elements	LTR	1.25	1.14	1.36
	CpG_with_meQTL	cis	transposable_elements	no_TE	0.78	0.75	0.82
	CpG_with_meQTL	cis	transposable_elements	SINE	1.33	1.25	1.41
	CpG_with_meQTL	trans	CGI_landscape	CGI	0.67	0.63	0.71
	CpG_with_meQTL	trans	CGI_landscape	CGI_shelves	1.43	1.28	1.62
	CpG_with_meQTL	trans	CGI_landscape	CGI_shores	0.94	0.88	1.01
	CpG_with_meQTL	trans	CGI_landscape	open_sea	1.34	1.26	1.42
	CpG_with_meQTL	trans	genomic_annotations	1st_exon	0.85	0.72	1.03
	CpG_with_meQTL	trans	genomic_annotations	3UTR	0.69	0.59	0.80
	CpG_with_meQTL	trans	genomic_annotations	5UTR	0.89	0.70	1.14
	CpG_with_meQTL	trans	genomic_annotations	gene_body	0.98	0.92	1.04
	CpG_with_meQTL	trans	genomic_annotations	intergenic	1.16	1.09	1.25
	CpG_with_meQTL	trans	genomic_annotations	TSS1500	0.91	0.81	1.04
	CpG_with_meQTL	trans	genomic_annotations	TSS200	1.01	0.82	1.27
	CpG_with_meQTL	trans	transposable_elements	DNA	1.21	0.79	1.92
	CpG_with_meQTL	trans	transposable_elements	LINE	1.04	0.90	1.21
	CpG_with_meQTL	trans	transposable_elements	LTR	1.40	1.14	1.72
	CpG_with_meQTL	trans	transposable_elements	no_TE	0.81	0.74	0.88
	CpG_with_meQTL	trans	transposable_elements	SINE	1.30	1.13	1.50
	top_SNP	cis	CGI_landscape	CGI	1.59	1.49	1.68
	top_SNP	cis	CGI_landscape	CGI_shelves	0.90	0.86	0.94
	top_SNP	cis	CGI_landscape	CGI_shores	1.08	1.05	1.12
	top_SNP	cis	CGI_landscape	open_sea	0.89	0.87	0.91
	top_SNP	cis	genomic_annotations	1st_exon	1.43	1.24	1.64
	top_SNP	cis	genomic_annotations	3UTR	1.18	1.06	1.33
	top_SNP	cis	genomic_annotations	5UTR	1.14	0.97	1.36
	top_SNP	cis	genomic_annotations	gene_body	0.95	0.92	0.97
	top_SNP	cis	genomic_annotations	intergenic	0.97	0.95	1.00
	top_SNP	cis	genomic_annotations	TSS1500	1.25	1.18	1.33
	top_SNP	cis	genomic_annotations	TSS200	1.45	1.27	1.68
	top_SNP	cis	transposable_elements	DNA	0.96	0.87	1.06
	top_SNP	cis	transposable_elements	LINE	1.00	0.97	1.04
	top_SNP	cis	transposable_elements	LTR	1.02	0.96	1.08
	top_SNP	cis	transposable_elements	no_TE	1.05	1.03	1.08
	top_SNP	cis	transposable_elements	SINE	0.89	0.86	0.93
	top_SNP	trans	CGI_landscape	CGI	2.36	1.65	3.49
	top_SNP	trans	CGI_landscape	CGI_shelves	2.14	1.80	2.56
	top_SNP	trans	CGI_landscape	CGI_shores	1.96	1.66	2.31
	top_SNP	trans	CGI_landscape	open_sea	0.46	0.41	0.52
	top_SNP	trans	genomic_annotations	1st_exon	1.42	0.88	2.21
	top_SNP	trans	genomic_annotations	3UTR	1.26	0.84	2.01
	top_SNP	trans	genomic_annotations	5UTR	1.84	1.00	3.43
	top_SNP	trans	genomic_annotations	gene_body	1.09	1.02	1.15
	top_SNP	trans	genomic_annotations	intergenic	0.88	0.83	0.93
	top_SNP	trans	genomic_annotations	TSS1500	1.38	1.12	1.73
	top_SNP	trans	genomic_annotations	TSS200	1.27	0.78	2.26
	top_SNP	trans	transposable_elements	DNA	1.07	0.86	1.33
	top_SNP	trans	transposable_elements	LINE	0.97	0.91	1.04
	top_SNP	trans	transposable_elements	LTR	1.03	0.91	1.19
	top_SNP	trans	transposable_elements	no_TE	1.05	0.99	1.12
	top_SNP	trans	transposable_elements	SINE	0.93	0.86	1.02
novel annotation catalogs	CpG_with_meQTL	cis	CAGE	TSS+-200_CAGE	0.82	0.79	0.85
	CpG_with_meQTL	cis	CAGE	TSS+-1500_CAGE	0.83	0.80	0.86
	CpG_with_meQTL	cis	CAGE	intergenic_CAGE	1.26	1.22	1.29
	CpG_with_meQTL	cis	CAGE_testis	TSS+-200_CAGE_testis	1.01	0.98	1.05
	CpG_with_meQTL	cis	CAGE_testis	TSS+-1500_CAGE_testis	0.99	0.96	1.02
	CpG_with_meQTL	cis	CAGE_testis	intergenic_CAGE_testis	1.00	0.98	1.03
	CpG_with_meQTL	cis	atac_seq	peak	0.92	0.89	0.96
	CpG_with_meQTL	trans	CAGE	TSS+-200_CAGE	0.78	0.71	0.85
	CpG_with_meQTL	trans	CAGE	TSS+-1500_CAGE	0.80	0.73	0.87
	CpG_with_meQTL	trans	CAGE	intergenic_CAGE	1.32	1.23	1.41
	CpG_with_meQTL	trans	CAGE_testis	TSS+-200_CAGE_testis	0.70	0.65	0.76
	CpG_with_meQTL	trans	CAGE_testis	TSS+-1500_CAGE_testis	0.74	0.69	0.79
	CpG_with_meQTL	trans	CAGE_testis	intergenic_CAGE_testis	1.52	1.43	1.62
	CpG_with_meQTL	trans	atac_seq	peak	0.86	0.79	0.94
	top_SNP	cis	CAGE	TSS+-200_CAGE	1.60	1.49	1.71
	top_SNP	cis	CAGE	TSS+-1500_CAGE	1.15	1.09	1.22
	top_SNP	cis	CAGE	intergenic_CAGE	0.75	0.72	0.79
	top_SNP	cis	CAGE_testis	TSS+-200_CAGE_testis	1.75	1.64	1.88
	top_SNP	cis	CAGE_testis	TSS+-1500_CAGE_testis	1.19	1.14	1.23
	top_SNP	cis	CAGE_testis	intergenic_CAGE_testis	0.74	0.71	0.76
	top_SNP	cis	atac_seq	peak	1.42	1.34	1.50
	top_SNP	trans	CAGE	TSS+-200_CAGE	2.23	1.66	3.14
	top_SNP	trans	CAGE	TSS+-1500_CAGE	1.47	1.20	1.81
	top_SNP	trans	CAGE	intergenic_CAGE	0.59	0.49	0.69
	top_SNP	trans	CAGE_testis	TSS+-200_CAGE_testis	1.79	1.38	2.33
	top_SNP	trans	CAGE_testis	TSS+-1500_CAGE_testis	1.49	1.31	1.71
	top_SNP	trans	CAGE_testis	intergenic_CAGE_testis	0.64	0.57	0.72
	top_SNP	trans	atac_seq	peak	2.56	2.01	3.23
